# Supplementary material for: 6,7,15,16-Tetra­hydro-5,14-dibutyl­benzo[1,2-c:4,5-c′]diacridine
Source: Acta Crystallogr Sect E Struct Rep Online. 2012 Jun 13;68(Pt 7):o2093. doi: 10.1107/S1600536812025962 (PMC3393907; doi:10.1107/S1600536812025962)
Supplement: Supplementary file 1 [file e-68-o2093-sup1.cif]

##############################################################################
#                                                                            #
# This CIF contains the data in a paper accepted for publication in          #
# Acta Crystallographica Section E. It conforms to the requirements of       #
# Notes for Authors for Acta Crystallographica Section E, and has been       #
# peer reviewed under the auspices of the IUCr Commission on Journals.       #
#                                                                            #
# Full details of the Crystallographic Information File format               #
# are given in the paper "The Crystallographic Information File (CIF):       #
# a New Standard Archive File for Crystallography" by S. R. Hall, F. H.      #
# Allen and I. D. Brown [Acta Cryst. (1991), A47, 655-685].                  #
#                                                                            #
# The current version of the core CIF dictionary is obtainable from          #
# ftp://ftp.iucr.org/pub/cif_core.dic.                                       #
#                                                                            #
# Software is freely available for graphical display of the structure(s)     #
# in this CIF. For information consult the CIF software page                 #
# http://www.iucr.org/resources/cif/software.                                #
#                                                                            #
# This file may be used for bona fide research purposes within the           #
# scientific community so long as proper attribution is given to the journal # 
# article from which it was obtained.                                        #
#                                                                            #
##############################################################################
data_I
_audit_creation_method     SHELXL-97
_chemical_name_systematic
;
6,7,15,16-Tetrahydro-5,14-dibutylbenzo[1,2-<i>c</i>:4,5-<i>c</i>']diacridine
;
_chemical_name_common     ?
_chemical_formula_moiety     'C36 H36 N2'
_chemical_formula_sum     'C36 H36 N2'
_chemical_formula_iupac     'C36 H36 N2'
_chemical_formula_weight     496.67
_chemical_melting_point     ?
_symmetry_cell_setting     triclinic
_symmetry_space_group_name_H-M     'P -1'
_symmetry_space_group_name_Hall     '-P 1'
loop_
    _symmetry_equiv_pos_as_xyz
    'x, y, z'
    '-x, -y, -z'
_cell_length_a     9.6010(19)
_cell_length_b     10.386(2)
_cell_length_c     14.625(3)
_cell_angle_alpha     77.44(3)
_cell_angle_beta     78.43(3)
_cell_angle_gamma     73.92(3)
_cell_volume     1352.4(5)
_cell_formula_units_Z     2
_cell_measurement_reflns_used     25
_cell_measurement_theta_min     9
_cell_measurement_theta_max     13
_cell_measurement_temperature     293(2)
_exptl_crystal_description     block
_exptl_crystal_colour     colourless
_exptl_crystal_size_max     0.30
_exptl_crystal_size_mid     0.20
_exptl_crystal_size_min     0.10
_exptl_crystal_density_diffrn     1.220
_exptl_crystal_density_meas     ?
_exptl_crystal_density_method     'not measured'
_exptl_crystal_F_000     532
_exptl_absorpt_coefficient_mu     0.070
_exptl_absorpt_correction_type     psi-scan
_exptl_absorpt_process_details     '(North  <i>et al.</i>, 1968)'
_exptl_absorpt_correction_T_min     0.9792
_exptl_absorpt_correction_T_max     0.9930
_exptl_special_details     ?
_diffrn_ambient_temperature     293(2)
_diffrn_radiation_type     MoK\a
_diffrn_radiation_wavelength     0.71073
_diffrn_radiation_source     'fine-focus sealed tube'
_diffrn_radiation_monochromator     graphite
_diffrn_measurement_device_type     'Enraf--Nonius CAD-4'
_diffrn_measurement_method     \w/2\q
_diffrn_detector_area_resol_mean     ?
_diffrn_reflns_number     5301
_diffrn_reflns_av_R_equivalents     0.0462
_diffrn_reflns_av_sigmaI/netI     0.0621
_diffrn_reflns_theta_min     1.44
_diffrn_reflns_theta_max     25.37
_diffrn_reflns_theta_full     25.37
_diffrn_measured_fraction_theta_max     0.999
_diffrn_measured_fraction_theta_full     0.999
_diffrn_reflns_limit_h_min     0
_diffrn_reflns_limit_h_max     11
_diffrn_reflns_limit_k_min     -12
_diffrn_reflns_limit_k_max     12
_diffrn_reflns_limit_l_min     -17
_diffrn_reflns_limit_l_max     17
_diffrn_standards_number     3
_diffrn_standards_interval_count     200
_diffrn_standards_interval_time     120
_diffrn_standards_decay_%     1
_refine_special_details
;
Refinement of <i>F</i>^2^ against ALL reflections. The weighted <i>R</i>-factor
<i>wR</i> and goodness of fit <i>S</i> are based on <i>F</i>^2^, conventional
<i>R</i>-factors <i>R</i> are based on <i>F</i>, with <i>F</i> set to zero for
negative <i>F</i>^2^. The threshold expression of <i>F</i>^2^ >
\s(<i>F</i>^2^) is used only for calculating <i>R</i>-factors(gt) <i>etc</i>.
and is not relevant to the choice of reflections for refinement.
<i>R</i>-factors based on <i>F</i>^2^ are statistically about twice as large
as those based on <i>F</i>, and <i>R</i>- factors based on ALL data will be
even larger.
;
_reflns_number_total     4978
_reflns_number_gt     2825
_reflns_threshold_expression     >2sigma(I)
_refine_ls_structure_factor_coef     Fsqd
_refine_ls_matrix_type     full
_refine_ls_R_factor_all     0.1172
_refine_ls_R_factor_gt     0.0583
_refine_ls_wR_factor_gt     0.1211
_refine_ls_wR_factor_ref     0.1472
_refine_ls_goodness_of_fit_ref     1.005
_refine_ls_restrained_S_all     1.005
_refine_ls_number_reflns     4978
_refine_ls_number_parameters     344
_refine_ls_number_restraints     0
_refine_ls_hydrogen_treatment     constr
_refine_ls_weighting_scheme     calc
_refine_ls_weighting_details
         'calc w=1/[\s^2^(Fo^2^)+(0.0519P)^2^+0.2931P] where P=(Fo^2^+2Fc^2^)/3'
_atom_sites_solution_hydrogens     geom
_atom_sites_solution_primary     direct
_atom_sites_solution_secondary     difmap
_refine_ls_shift/su_max     0.000
_refine_ls_shift/su_mean     0.000
_refine_diff_density_max     0.165
_refine_diff_density_min     -0.176
_refine_ls_extinction_method     SHELXL
_refine_ls_extinction_coef     0.0129(14)
_refine_ls_extinction_expression
                                  'Fc^*^=kFc[1+0.001xFc^2^\l^3^/sin(2\q)]^-1/4^'
loop_
    _atom_type_symbol
    _atom_type_description
    _atom_type_scat_dispersion_real
    _atom_type_scat_dispersion_imag
    _atom_type_scat_source
    'C' 'C' 0.0033 0.0016
                         'International Tables Vol C Tables 4.2.6.8 and 6.1.1.4'
    'H' 'H' 0.0000 0.0000
                         'International Tables Vol C Tables 4.2.6.8 and 6.1.1.4'
    'N' 'N' 0.0061 0.0033
                         'International Tables Vol C Tables 4.2.6.8 and 6.1.1.4'
_computing_data_collection     'CAD-4 Software (Enraf--Nonius, 1985)'
_computing_cell_refinement     'CAD-4 Software (Enraf--Nonius, 1985)'
_computing_data_reduction     'XCAD4 (Harms & Wocadlo, 1995)'
_computing_structure_solution     'SHELXS97 (Sheldrick, 2008)'
_computing_structure_refinement     'SHELXL97 (Sheldrick, 2008)'
_computing_molecular_graphics     'SHELXTL (Sheldrick, 2008)'
_computing_publication_material     'SHELXTL (Sheldrick, 2008)'
loop_
    _atom_site_type_symbol
    _atom_site_label
    _atom_site_fract_x
    _atom_site_fract_y
    _atom_site_fract_z
    _atom_site_U_iso_or_equiv
    _atom_site_adp_type
    _atom_site_calc_flag
    _atom_site_refinement_flags
    _atom_site_occupancy
    _atom_site_symmetry_multiplicity
    _atom_site_disorder_assembly
    _atom_site_disorder_group
    N N1 0.2438(2) -0.0834(2) 0.71474(14) 0.0489(5) Uani d . 1 1 . .
    C C1 0.1692(3) -0.1557(3) 0.78803(17) 0.0484(6) Uani d . 1 1 . .
    C C2 0.0806(3) -0.0862(3) 0.86002(19) 0.0602(8) Uani d . 1 1 . .
    H H2 0.0721 0.0064 0.8549 0.072 Uiso calc R 1 1 . .
    C C3 0.0073(3) -0.1526(3) 0.9370(2) 0.0677(8) Uani d . 1 1 . .
    H H3 -0.0506 -0.1055 0.9841 0.081 Uiso calc R 1 1 . .
    C C4 0.0192(3) -0.2912(3) 0.9450(2) 0.0706(9) Uani d . 1 1 . .
    H H4 -0.0291 -0.3368 0.9984 0.085 Uiso calc R 1 1 . .
    C C5 0.1004(3) -0.3604(3) 0.8759(2) 0.0643(8) Uani d . 1 1 . .
    H H5 0.1044 -0.4523 0.8818 0.077 Uiso calc R 1 1 . .
    C C6 0.1794(3) -0.2955(3) 0.79478(18) 0.0501(7) Uani d . 1 1 . .
    C C7 0.2692(3) -0.3633(3) 0.72059(19) 0.0513(7) Uani d . 1 1 . .
    C C8 0.3490(3) -0.2911(3) 0.64949(18) 0.0492(7) Uani d . 1 1 . .
    C C9 0.3325(3) -0.1503(3) 0.64924(17) 0.0463(6) Uani d . 1 1 . .
    C C10 0.2797(3) -0.5116(3) 0.7225(2) 0.0587(7) Uani d . 1 1 . .
    H H10A 0.2959 -0.5280 0.6580 0.070 Uiso calc R 1 1 . .
    H H10B 0.1873 -0.5323 0.7536 0.070 Uiso calc R 1 1 . .
    C C11 0.4033(3) -0.6070(3) 0.7741(2) 0.0696(9) Uani d . 1 1 . .
    H H11A 0.4951 -0.5835 0.7451 0.084 Uiso calc R 1 1 . .
    H H11B 0.3846 -0.5940 0.8396 0.084 Uiso calc R 1 1 . .
    C C12 0.4181(4) -0.7567(3) 0.7716(2) 0.0849(10) Uani d . 1 1 . .
    H H12A 0.4283 -0.7682 0.7063 0.102 Uiso calc R 1 1 . .
    H H12B 0.5064 -0.8111 0.7965 0.102 Uiso calc R 1 1 . .
    C C13 0.2909(4) -0.8070(4) 0.8270(3) 0.1278(16) Uani d . 1 1 . .
    H H13A 0.3046 -0.9005 0.8221 0.192 Uiso calc R 1 1 . .
    H H13B 0.2030 -0.7536 0.8027 0.192 Uiso calc R 1 1 . .
    H H13C 0.2826 -0.7995 0.8923 0.192 Uiso calc R 1 1 . .
    C C14 0.4177(3) -0.0722(3) 0.57196(16) 0.0453(6) Uani d . 1 1 . .
    C C15 0.3755(3) 0.0684(3) 0.55122(17) 0.0478(6) Uani d . 1 1 . .
    H H15 0.2913 0.1144 0.5857 0.057 Uiso calc R 1 1 . .
    C C16 0.4559(3) 0.1419(2) 0.48028(17) 0.0470(6) Uani d . 1 1 . .
    C C17 0.4119(3) 0.2944(3) 0.45672(19) 0.0560(7) Uani d . 1 1 . .
    H H17A 0.3495 0.3306 0.5108 0.067 Uiso calc R 1 1 . .
    H H17B 0.3566 0.3216 0.4041 0.067 Uiso calc R 1 1 . .
    C C18 0.4536(3) -0.3526(3) 0.56941(19) 0.0582(7) Uani d . 1 1 . .
    H H18A 0.4042 -0.3339 0.5145 0.070 Uiso calc R 1 1 . .
    H H18B 0.4838 -0.4505 0.5884 0.070 Uiso calc R 1 1 . .
    N N2 0.0362(2) 0.3476(2) 0.39887(14) 0.0527(6) Uani d . 1 1 . .
    C C19 0.0721(3) 0.4580(3) 0.33770(18) 0.0516(7) Uani d . 1 1 . .
    C C20 0.0175(3) 0.5861(3) 0.3663(2) 0.0633(8) Uani d . 1 1 . .
    H H20 -0.0381 0.5922 0.4258 0.076 Uiso calc R 1 1 . .
    C C21 0.0446(3) 0.7013(3) 0.3081(2) 0.0721(9) Uani d . 1 1 . .
    H H21 0.0071 0.7853 0.3276 0.087 Uiso calc R 1 1 . .
    C C22 0.1296(3) 0.6918(3) 0.2190(2) 0.0778(9) Uani d . 1 1 . .
    H H22 0.1477 0.7702 0.1790 0.093 Uiso calc R 1 1 . .
    C C23 0.1860(3) 0.5692(3) 0.1901(2) 0.0698(9) Uani d . 1 1 . .
    H H23 0.2428 0.5653 0.1308 0.084 Uiso calc R 1 1 . .
    C C24 0.1601(3) 0.4472(3) 0.24841(18) 0.0540(7) Uani d . 1 1 . .
    C C25 0.2160(3) 0.3153(3) 0.22227(17) 0.0514(7) Uani d . 1 1 . .
    C C26 0.1829(3) 0.2053(3) 0.28583(17) 0.0484(6) Uani d . 1 1 . .
    C C27 0.0882(3) 0.2267(3) 0.37299(17) 0.0462(6) Uani d . 1 1 . .
    C C28 0.0434(3) 0.1101(3) 0.43810(17) 0.0474(6) Uani d . 1 1 . .
    C C29 -0.0784(3) 0.1306(3) 0.50862(18) 0.0504(7) Uani d . 1 1 . .
    H H29 -0.1315 0.2189 0.5142 0.060 Uiso calc R 1 1 . .
    C C30 -0.1223(3) 0.0226(3) 0.57047(17) 0.0484(7) Uani d . 1 1 . .
    C C31 -0.2556(3) 0.0434(3) 0.64468(18) 0.0549(7) Uani d . 1 1 . .
    H H31A -0.3394 0.0372 0.6197 0.066 Uiso calc R 1 1 . .
    H H31B -0.2758 0.1338 0.6599 0.066 Uiso calc R 1 1 . .
    C C32 0.3110(3) 0.3004(3) 0.12746(17) 0.0576(7) Uani d . 1 1 . .
    H H32A 0.2735 0.3769 0.0802 0.069 Uiso calc R 1 1 . .
    H H32B 0.3054 0.2181 0.1088 0.069 Uiso calc R 1 1 . .
    C C33 0.4715(3) 0.2940(3) 0.12995(18) 0.0614(8) Uani d . 1 1 . .
    H H33A 0.4761 0.3742 0.1519 0.074 Uiso calc R 1 1 . .
    H H33B 0.5099 0.2150 0.1752 0.074 Uiso calc R 1 1 . .
    C C34 0.5678(3) 0.2860(3) 0.03419(19) 0.0687(9) Uani d . 1 1 . .
    H H34A 0.5232 0.3593 -0.0126 0.082 Uiso calc R 1 1 . .
    H H34B 0.6624 0.2995 0.0380 0.082 Uiso calc R 1 1 . .
    C C35 0.5909(4) 0.1531(4) 0.0016(3) 0.1012(12) Uani d . 1 1 . .
    H H35A 0.6519 0.1544 -0.0591 0.152 Uiso calc R 1 1 . .
    H H35B 0.4979 0.1398 -0.0036 0.152 Uiso calc R 1 1 . .
    H H35C 0.6375 0.0802 0.0466 0.152 Uiso calc R 1 1 . .
    C C36 0.2353(3) 0.0614(3) 0.26561(18) 0.0593(7) Uani d . 1 1 . .
    H H36A 0.3278 0.0524 0.2231 0.071 Uiso calc R 1 1 . .
    H H36B 0.1647 0.0436 0.2340 0.071 Uiso calc R 1 1 . .
loop_
    _atom_site_aniso_label
    _atom_site_aniso_U_11
    _atom_site_aniso_U_22
    _atom_site_aniso_U_33
    _atom_site_aniso_U_12
    _atom_site_aniso_U_13
    _atom_site_aniso_U_23
    N1 0.0501(13) 0.0521(13) 0.0426(12) -0.0117(11) -0.0038(11) -0.0076(10)
    C1 0.0457(15) 0.0557(17) 0.0456(15) -0.0160(13) -0.0072(13) -0.0074(13)
    C2 0.0566(18) 0.070(2) 0.0517(17) -0.0150(15) -0.0016(15) -0.0124(15)
    C3 0.0606(19) 0.086(2) 0.0555(19) -0.0249(17) 0.0058(15) -0.0136(16)
    C4 0.065(2) 0.092(3) 0.0564(19) -0.0374(18) 0.0008(16) -0.0008(17)
    C5 0.0598(18) 0.073(2) 0.0630(19) -0.0289(16) -0.0078(16) -0.0025(16)
    C6 0.0418(15) 0.0609(18) 0.0508(16) -0.0178(13) -0.0134(13) -0.0032(14)
    C7 0.0474(16) 0.0526(17) 0.0568(17) -0.0140(13) -0.0164(14) -0.0049(13)
    C8 0.0522(16) 0.0496(17) 0.0484(15) -0.0128(13) -0.0114(13) -0.0097(13)
    C9 0.0475(15) 0.0490(16) 0.0416(15) -0.0081(12) -0.0097(13) -0.0079(12)
    C10 0.0562(17) 0.0561(18) 0.0684(19) -0.0200(14) -0.0146(15) -0.0077(14)
    C11 0.0596(19) 0.065(2) 0.082(2) -0.0155(16) -0.0184(17) -0.0023(16)
    C12 0.089(3) 0.064(2) 0.088(2) 0.0050(19) -0.014(2) -0.0139(18)
    C13 0.112(3) 0.079(3) 0.188(5) -0.042(2) -0.032(3) 0.019(3)
    C14 0.0476(15) 0.0481(16) 0.0382(14) -0.0074(12) -0.0065(12) -0.0082(12)
    C15 0.0446(15) 0.0498(17) 0.0446(15) -0.0033(12) -0.0035(12) -0.0124(12)
    C16 0.0498(16) 0.0461(16) 0.0424(15) -0.0069(13) -0.0067(13) -0.0085(12)
    C17 0.0567(17) 0.0493(17) 0.0553(17) -0.0038(13) -0.0042(14) -0.0108(13)
    C18 0.0668(19) 0.0489(17) 0.0585(17) -0.0105(14) -0.0090(15) -0.0132(13)
    N2 0.0486(13) 0.0589(15) 0.0485(13) -0.0124(11) -0.0039(11) -0.0091(12)
    C19 0.0442(15) 0.0585(18) 0.0492(16) -0.0112(13) -0.0075(13) -0.0046(14)
    C20 0.0628(19) 0.067(2) 0.0569(18) -0.0148(16) -0.0050(15) -0.0095(16)
    C21 0.075(2) 0.062(2) 0.075(2) -0.0171(16) -0.0064(18) -0.0061(17)
    C22 0.074(2) 0.065(2) 0.081(2) -0.0166(18) -0.0017(19) 0.0054(18)
    C23 0.0600(19) 0.077(2) 0.0582(19) -0.0126(17) 0.0006(15) 0.0039(17)
    C24 0.0426(15) 0.068(2) 0.0486(16) -0.0159(14) -0.0062(13) -0.0008(14)
    C25 0.0377(15) 0.070(2) 0.0446(15) -0.0127(13) -0.0071(12) -0.0056(14)
    C26 0.0424(15) 0.0599(18) 0.0438(15) -0.0132(13) -0.0066(12) -0.0095(13)
    C27 0.0374(14) 0.0602(18) 0.0417(15) -0.0123(13) -0.0043(12) -0.0109(13)
    C28 0.0380(14) 0.0615(18) 0.0430(15) -0.0135(13) -0.0029(12) -0.0107(13)
    C29 0.0417(15) 0.0557(17) 0.0513(16) -0.0086(12) -0.0031(13) -0.0118(13)
    C30 0.0371(14) 0.0607(18) 0.0459(15) -0.0109(13) 0.0005(12) -0.0139(13)
    C31 0.0429(15) 0.0649(18) 0.0529(16) -0.0107(13) 0.0026(13) -0.0135(14)
    C32 0.0470(16) 0.080(2) 0.0444(16) -0.0184(14) -0.0050(13) -0.0061(14)
    C33 0.0485(17) 0.084(2) 0.0507(17) -0.0206(15) -0.0019(14) -0.0096(15)
    C34 0.0504(17) 0.098(3) 0.0561(18) -0.0258(17) 0.0003(15) -0.0065(17)
    C35 0.088(3) 0.117(3) 0.094(3) -0.018(2) 0.010(2) -0.042(2)
    C36 0.0523(17) 0.078(2) 0.0473(16) -0.0182(15) 0.0034(13) -0.0170(15)
_geom_special_details
;
All e.s.d.'s (except the e.s.d. in the dihedral angle between two l.s. planes)
are estimated using the full covariance matrix. The cell e.s.d.'s are taken
into account individually in the estimation of e.s.d.'s in distances, angles
and torsion angles; correlations between e.s.d.'s in cell parameters are only
used when they are defined by crystal symmetry. An approximate (isotropic)
treatment of cell e.s.d.'s is used for estimating e.s.d.'s involving l.s.
planes.
;
loop_
    _geom_bond_atom_site_label_1
    _geom_bond_atom_site_label_2
    _geom_bond_site_symmetry_2
    _geom_bond_distance
    _geom_bond_publ_flag
    N1 C9 . 1.327(3) ?
    N1 C1 . 1.366(3) ?
    C1 C2 . 1.409(3) ?
    C1 C6 . 1.410(3) ?
    C2 C3 . 1.360(4) ?
    C2 H2 . 0.9300 ?
    C3 C4 . 1.393(4) ?
    C3 H3 . 0.9300 ?
    C4 C5 . 1.355(4) ?
    C4 H4 . 0.9300 ?
    C5 C6 . 1.419(4) ?
    C5 H5 . 0.9300 ?
    C6 C7 . 1.427(4) ?
    C7 C8 . 1.375(3) ?
    C7 C10 . 1.509(3) ?
    C8 C9 . 1.426(3) ?
    C8 C18 . 1.512(3) ?
    C9 C14 . 1.484(3) ?
    C10 C11 . 1.530(4) ?
    C10 H10A . 0.9700 ?
    C10 H10B . 0.9700 ?
    C11 C12 . 1.529(4) ?
    C11 H11A . 0.9700 ?
    C11 H11B . 0.9700 ?
    C12 C13 . 1.481(4) ?
    C12 H12A . 0.9700 ?
    C12 H12B . 0.9700 ?
    C13 H13A . 0.9600 ?
    C13 H13B . 0.9600 ?
    C13 H13C . 0.9600 ?
    C14 C15 . 1.384(3) ?
    C14 C16 2_656 1.401(3) ?
    C15 C16 . 1.384(3) ?
    C15 H15 . 0.9300 ?
    C16 C14 2_656 1.401(3) ?
    C16 C17 . 1.502(3) ?
    C17 C18 2_656 1.520(3) ?
    C17 H17A . 0.9700 ?
    C17 H17B . 0.9700 ?
    C18 C17 2_656 1.520(3) ?
    C18 H18A . 0.9700 ?
    C18 H18B . 0.9700 ?
    N2 C27 . 1.324(3) ?
    N2 C19 . 1.373(3) ?
    C19 C20 . 1.409(4) ?
    C19 C24 . 1.414(3) ?
    C20 C21 . 1.366(4) ?
    C20 H20 . 0.9300 ?
    C21 C22 . 1.399(4) ?
    C21 H21 . 0.9300 ?
    C22 C23 . 1.362(4) ?
    C22 H22 . 0.9300 ?
    C23 C24 . 1.419(4) ?
    C23 H23 . 0.9300 ?
    C24 C25 . 1.431(4) ?
    C25 C26 . 1.376(3) ?
    C25 C32 . 1.512(3) ?
    C26 C27 . 1.431(3) ?
    C26 C36 . 1.513(4) ?
    C27 C28 . 1.476(3) ?
    C28 C30 2_556 1.396(3) ?
    C28 C29 . 1.397(3) ?
    C29 C30 . 1.386(3) ?
    C29 H29 . 0.9300 ?
    C30 C28 2_556 1.396(3) ?
    C30 C31 . 1.502(3) ?
    C31 C36 2_556 1.519(4) ?
    C31 H31A . 0.9700 ?
    C31 H31B . 0.9700 ?
    C32 C33 . 1.531(3) ?
    C32 H32A . 0.9700 ?
    C32 H32B . 0.9700 ?
    C33 C34 . 1.521(3) ?
    C33 H33A . 0.9700 ?
    C33 H33B . 0.9700 ?
    C34 C35 . 1.502(4) ?
    C34 H34A . 0.9700 ?
    C34 H34B . 0.9700 ?
    C35 H35A . 0.9600 ?
    C35 H35B . 0.9600 ?
    C35 H35C . 0.9600 ?
    C36 C31 2_556 1.519(4) ?
    C36 H36A . 0.9700 ?
    C36 H36B . 0.9700 ?
loop_
    _geom_angle_atom_site_label_1
    _geom_angle_atom_site_label_2
    _geom_angle_atom_site_label_3
    _geom_angle_site_symmetry_1
    _geom_angle_site_symmetry_3
    _geom_angle
    _geom_angle_publ_flag
    C9 N1 C1 . . 117.5(2) ?
    N1 C1 C2 . . 117.6(2) ?
    N1 C1 C6 . . 122.9(2) ?
    C2 C1 C6 . . 119.5(2) ?
    C3 C2 C1 . . 120.9(3) ?
    C3 C2 H2 . . 119.5 ?
    C1 C2 H2 . . 119.5 ?
    C2 C3 C4 . . 119.8(3) ?
    C2 C3 H3 . . 120.1 ?
    C4 C3 H3 . . 120.1 ?
    C5 C4 C3 . . 120.7(3) ?
    C5 C4 H4 . . 119.6 ?
    C3 C4 H4 . . 119.6 ?
    C4 C5 C6 . . 121.3(3) ?
    C4 C5 H5 . . 119.4 ?
    C6 C5 H5 . . 119.4 ?
    C1 C6 C5 . . 117.6(3) ?
    C1 C6 C7 . . 118.4(2) ?
    C5 C6 C7 . . 124.0(3) ?
    C8 C7 C6 . . 118.2(2) ?
    C8 C7 C10 . . 121.2(2) ?
    C6 C7 C10 . . 120.6(2) ?
    C7 C8 C9 . . 119.2(2) ?
    C7 C8 C18 . . 123.5(2) ?
    C9 C8 C18 . . 117.3(2) ?
    N1 C9 C8 . . 123.6(2) ?
    N1 C9 C14 . . 117.2(2) ?
    C8 C9 C14 . . 119.2(2) ?
    C7 C10 C11 . . 112.8(2) ?
    C7 C10 H10A . . 109.0 ?
    C11 C10 H10A . . 109.0 ?
    C7 C10 H10B . . 109.0 ?
    C11 C10 H10B . . 109.0 ?
    H10A C10 H10B . . 107.8 ?
    C12 C11 C10 . . 112.5(2) ?
    C12 C11 H11A . . 109.1 ?
    C10 C11 H11A . . 109.1 ?
    C12 C11 H11B . . 109.1 ?
    C10 C11 H11B . . 109.1 ?
    H11A C11 H11B . . 107.8 ?
    C13 C12 C11 . . 112.8(3) ?
    C13 C12 H12A . . 109.0 ?
    C11 C12 H12A . . 109.0 ?
    C13 C12 H12B . . 109.0 ?
    C11 C12 H12B . . 109.0 ?
    H12A C12 H12B . . 107.8 ?
    C12 C13 H13A . . 109.5 ?
    C12 C13 H13B . . 109.5 ?
    H13A C13 H13B . . 109.5 ?
    C12 C13 H13C . . 109.5 ?
    H13A C13 H13C . . 109.5 ?
    H13B C13 H13C . . 109.5 ?
    C15 C14 C16 . 2_656 119.4(2) ?
    C15 C14 C9 . . 121.3(2) ?
    C16 C14 C9 2_656 . 119.4(2) ?
    C16 C15 C14 . . 121.5(2) ?
    C16 C15 H15 . . 119.2 ?
    C14 C15 H15 . . 119.2 ?
    C15 C16 C14 . 2_656 119.1(2) ?
    C15 C16 C17 . . 122.3(2) ?
    C14 C16 C17 2_656 . 118.6(2) ?
    C16 C17 C18 . 2_656 110.7(2) ?
    C16 C17 H17A . . 109.5 ?
    C18 C17 H17A 2_656 . 109.5 ?
    C16 C17 H17B . . 109.5 ?
    C18 C17 H17B 2_656 . 109.5 ?
    H17A C17 H17B . . 108.1 ?
    C8 C18 C17 . 2_656 110.8(2) ?
    C8 C18 H18A . . 109.5 ?
    C17 C18 H18A 2_656 . 109.5 ?
    C8 C18 H18B . . 109.5 ?
    C17 C18 H18B 2_656 . 109.5 ?
    H18A C18 H18B . . 108.1 ?
    C27 N2 C19 . . 118.1(2) ?
    N2 C19 C20 . . 117.7(2) ?
    N2 C19 C24 . . 122.5(2) ?
    C20 C19 C24 . . 119.8(3) ?
    C21 C20 C19 . . 121.1(3) ?
    C21 C20 H20 . . 119.4 ?
    C19 C20 H20 . . 119.4 ?
    C20 C21 C22 . . 119.4(3) ?
    C20 C21 H21 . . 120.3 ?
    C22 C21 H21 . . 120.3 ?
    C23 C22 C21 . . 120.8(3) ?
    C23 C22 H22 . . 119.6 ?
    C21 C22 H22 . . 119.6 ?
    C22 C23 C24 . . 121.5(3) ?
    C22 C23 H23 . . 119.2 ?
    C24 C23 H23 . . 119.2 ?
    C19 C24 C23 . . 117.3(3) ?
    C19 C24 C25 . . 118.4(2) ?
    C23 C24 C25 . . 124.3(3) ?
    C26 C25 C24 . . 118.3(2) ?
    C26 C25 C32 . . 122.1(3) ?
    C24 C25 C32 . . 119.6(2) ?
    C25 C26 C27 . . 119.4(2) ?
    C25 C26 C36 . . 122.9(2) ?
    C27 C26 C36 . . 117.7(2) ?
    N2 C27 C26 . . 123.2(2) ?
    N2 C27 C28 . . 117.2(2) ?
    C26 C27 C28 . . 119.5(2) ?
    C30 C28 C29 2_556 . 119.0(2) ?
    C30 C28 C27 2_556 . 120.2(2) ?
    C29 C28 C27 . . 120.8(2) ?
    C30 C29 C28 . . 121.7(2) ?
    C30 C29 H29 . . 119.1 ?
    C28 C29 H29 . . 119.1 ?
    C29 C30 C28 . 2_556 119.3(2) ?
    C29 C30 C31 . . 122.1(2) ?
    C28 C30 C31 2_556 . 118.6(2) ?
    C30 C31 C36 . 2_556 111.8(2) ?
    C30 C31 H31A . . 109.3 ?
    C36 C31 H31A 2_556 . 109.3 ?
    C30 C31 H31B . . 109.3 ?
    C36 C31 H31B 2_556 . 109.3 ?
    H31A C31 H31B . . 107.9 ?
    C25 C32 C33 . . 112.3(2) ?
    C25 C32 H32A . . 109.1 ?
    C33 C32 H32A . . 109.1 ?
    C25 C32 H32B . . 109.1 ?
    C33 C32 H32B . . 109.1 ?
    H32A C32 H32B . . 107.9 ?
    C34 C33 C32 . . 113.3(2) ?
    C34 C33 H33A . . 108.9 ?
    C32 C33 H33A . . 108.9 ?
    C34 C33 H33B . . 108.9 ?
    C32 C33 H33B . . 108.9 ?
    H33A C33 H33B . . 107.7 ?
    C35 C34 C33 . . 113.4(3) ?
    C35 C34 H34A . . 108.9 ?
    C33 C34 H34A . . 108.9 ?
    C35 C34 H34B . . 108.9 ?
    C33 C34 H34B . . 108.9 ?
    H34A C34 H34B . . 107.7 ?
    C34 C35 H35A . . 109.5 ?
    C34 C35 H35B . . 109.5 ?
    H35A C35 H35B . . 109.5 ?
    C34 C35 H35C . . 109.5 ?
    H35A C35 H35C . . 109.5 ?
    H35B C35 H35C . . 109.5 ?
    C26 C36 C31 . 2_556 112.2(2) ?
    C26 C36 H36A . . 109.2 ?
    C31 C36 H36A 2_556 . 109.2 ?
    C26 C36 H36B . . 109.2 ?
    C31 C36 H36B 2_556 . 109.2 ?
    H36A C36 H36B . . 107.9 ?
loop_
    _geom_torsion_atom_site_label_1
    _geom_torsion_atom_site_label_2
    _geom_torsion_atom_site_label_3
    _geom_torsion_atom_site_label_4
    _geom_torsion_site_symmetry_1
    _geom_torsion_site_symmetry_2
    _geom_torsion_site_symmetry_3
    _geom_torsion_site_symmetry_4
    _geom_torsion
    _geom_torsion_publ_flag
    C9 N1 C1 C2 . . . . 176.9(2) ?
    C9 N1 C1 C6 . . . . -2.1(3) ?
    N1 C1 C2 C3 . . . . -177.6(2) ?
    C6 C1 C2 C3 . . . . 1.5(4) ?
    C1 C2 C3 C4 . . . . -0.2(4) ?
    C2 C3 C4 C5 . . . . -1.6(5) ?
    C3 C4 C5 C6 . . . . 2.0(4) ?
    N1 C1 C6 C5 . . . . 177.9(2) ?
    C2 C1 C6 C5 . . . . -1.0(4) ?
    N1 C1 C6 C7 . . . . -1.4(4) ?
    C2 C1 C6 C7 . . . . 179.6(2) ?
    C4 C5 C6 C1 . . . . -0.7(4) ?
    C4 C5 C6 C7 . . . . 178.6(3) ?
    C1 C6 C7 C8 . . . . 4.3(3) ?
    C5 C6 C7 C8 . . . . -175.0(2) ?
    C1 C6 C7 C10 . . . . -177.8(2) ?
    C5 C6 C7 C10 . . . . 2.9(4) ?
    C6 C7 C8 C9 . . . . -3.8(4) ?
    C10 C7 C8 C9 . . . . 178.3(2) ?
    C6 C7 C8 C18 . . . . 177.0(2) ?
    C10 C7 C8 C18 . . . . -0.8(4) ?
    C1 N1 C9 C8 . . . . 2.7(4) ?
    C1 N1 C9 C14 . . . . -177.6(2) ?
    C7 C8 C9 N1 . . . . 0.3(4) ?
    C18 C8 C9 N1 . . . . 179.5(2) ?
    C7 C8 C9 C14 . . . . -179.4(2) ?
    C18 C8 C9 C14 . . . . -0.2(3) ?
    C8 C7 C10 C11 . . . . 88.0(3) ?
    C6 C7 C10 C11 . . . . -89.8(3) ?
    C7 C10 C11 C12 . . . . -177.2(3) ?
    C10 C11 C12 C13 . . . . -67.4(4) ?
    N1 C9 C14 C15 . . . . -19.7(3) ?
    C8 C9 C14 C15 . . . . 160.1(2) ?
    N1 C9 C14 C16 . . . 2_656 159.6(2) ?
    C8 C9 C14 C16 . . . 2_656 -20.7(3) ?
    C16 C14 C15 C16 2_656 . . . -0.3(4) ?
    C9 C14 C15 C16 . . . . 178.9(2) ?
    C14 C15 C16 C14 . . . 2_656 0.3(4) ?
    C14 C15 C16 C17 . . . . 180.0(2) ?
    C15 C16 C17 C18 . . . 2_656 143.2(2) ?
    C14 C16 C17 C18 2_656 . . 2_656 -37.2(3) ?
    C7 C8 C18 C17 . . . 2_656 -142.9(3) ?
    C9 C8 C18 C17 . . . 2_656 38.0(3) ?
    C27 N2 C19 C20 . . . . -179.4(2) ?
    C27 N2 C19 C24 . . . . 0.9(4) ?
    N2 C19 C20 C21 . . . . -178.0(3) ?
    C24 C19 C20 C21 . . . . 1.8(4) ?
    C19 C20 C21 C22 . . . . -0.7(4) ?
    C20 C21 C22 C23 . . . . -0.5(5) ?
    C21 C22 C23 C24 . . . . 0.5(5) ?
    N2 C19 C24 C23 . . . . 178.1(2) ?
    C20 C19 C24 C23 . . . . -1.6(4) ?
    N2 C19 C24 C25 . . . . -1.4(4) ?
    C20 C19 C24 C25 . . . . 178.9(2) ?
    C22 C23 C24 C19 . . . . 0.5(4) ?
    C22 C23 C24 C25 . . . . 179.9(3) ?
    C19 C24 C25 C26 . . . . -0.8(4) ?
    C23 C24 C25 C26 . . . . 179.7(2) ?
    C19 C24 C25 C32 . . . . -179.7(2) ?
    C23 C24 C25 C32 . . . . 0.9(4) ?
    C24 C25 C26 C27 . . . . 3.3(3) ?
    C32 C25 C26 C27 . . . . -177.8(2) ?
    C24 C25 C26 C36 . . . . 179.7(2) ?
    C32 C25 C26 C36 . . . . -1.5(4) ?
    C19 N2 C27 C26 . . . . 1.8(4) ?
    C19 N2 C27 C28 . . . . -177.6(2) ?
    C25 C26 C27 N2 . . . . -4.0(4) ?
    C36 C26 C27 N2 . . . . 179.5(2) ?
    C25 C26 C27 C28 . . . . 175.4(2) ?
    C36 C26 C27 C28 . . . . -1.2(3) ?
    N2 C27 C28 C30 . . . 2_556 -162.5(2) ?
    C26 C27 C28 C30 . . . 2_556 18.1(3) ?
    N2 C27 C28 C29 . . . . 17.8(3) ?
    C26 C27 C28 C29 . . . . -161.6(2) ?
    C30 C28 C29 C30 2_556 . . . 0.4(4) ?
    C27 C28 C29 C30 . . . . -180.0(2) ?
    C28 C29 C30 C28 . . . 2_556 -0.4(4) ?
    C28 C29 C30 C31 . . . . -178.2(2) ?
    C29 C30 C31 C36 . . . 2_556 -145.6(2) ?
    C28 C30 C31 C36 2_556 . . 2_556 36.6(3) ?
    C26 C25 C32 C33 . . . . -96.0(3) ?
    C24 C25 C32 C33 . . . . 82.8(3) ?
    C25 C32 C33 C34 . . . . -177.2(2) ?
    C32 C33 C34 C35 . . . . -69.2(3) ?
    C25 C26 C36 C31 . . . 2_556 150.5(2) ?
    C27 C26 C36 C31 . . . 2_556 -33.1(3) ?
loop_
    _geom_hbond_atom_site_label_D
    _geom_hbond_atom_site_label_H
    _geom_hbond_atom_site_label_A
    _geom_hbond_site_symmetry_A
    _geom_hbond_distance_DH
    _geom_hbond_distance_HA
    _geom_hbond_distance_DA
    _geom_hbond_angle_DHA
    C17 H17B Cg23 1_555 0.97 2.79 3.688(3) 155
    C31 H31A Cg4 1_455 0.97 2.70 3.630(3) 160
    C34 H34B Cg2 2_656 0.97 2.81 3.669(3) 148
data_global
_journal_date_recd_electronic     2012-05-27
_journal_date_accepted     2012-06-07
_journal_name_full     'Acta Crystallographica, Section E'
_journal_year     2012
_journal_volume     68
_journal_issue      7
_journal_page_first     o2093
_journal_page_last     o2093
_journal_paper_category     QO
_journal_paper_doi     10.1107/S1600536812025962
_journal_coeditor_code     GO2057
_publ_contact_author_name     'Professor 'Xin-hua Lu'
_publ_contact_author_address
;
'Xin-hua Lu'
Department of Applied Chemistry
Nanjing College of Chemical Technology
Geguan Road No.265 Nanjing
Nanjing 210048
People's Republic of China
;
_publ_contact_author_email     'jennydaocaoren@126.com'
_publ_contact_author_fax     '86-25-58370621'
_publ_contact_author_phone     '86-25-58370534'
_publ_section_title
;
6,7,15,16-Tetrahydro-5,14-dibutylbenzo[1,2-<i>c</i>:4,5-<i>c</i>']diacridine
;
loop_
    _publ_author_name
    _publ_author_address
    'Xin-hua Lu'
;
Department of Applied Chemistry
Nanjing College of Chemical Technology
Geguan Road No. 265 Nanjing
Nanjing 210048
People's Republic of China
;
    'Jin Hu'
;
Department of Chemical Engineering
Nanjing College of Chemical Technology
Geguan Road No. 265 Nanjing
Nanjing 210048
People's Republic of China
;
