# Supplementary material for: 6,7,15,16-Tetra­hydro-5,14-dibutyl­benzo[1,2-c:4,5-c′]diacridine
Source: Acta Crystallogr Sect E Struct Rep Online. 2012 Jun 13;68(Pt 7):o2093. doi: 10.1107/S1600536812025962 (PMC3393907; doi:10.1107/S1600536812025962)
Supplement: Supplementary file 2 [file e-68-o2093-Isup2.hkl]

# 
# h,k,l, Fc-squared, Fo-squared, sigma(Fo-squared) and status flag 
# 
data_I
_shelx_title ' X in P-1' 
_shelx_refln_list_code          4 
_shelx_F_calc_maximum      246.06 
_exptl_crystal_F_000       532.00 
_reflns_d_resolution_high  0.8295 
 
loop_ 
 _symmetry_equiv_pos_as_xyz 
 'x, y, z' 
 '-x, -y, -z' 
 
_cell_length_a     9.6010 
_cell_length_b    10.3860 
_cell_length_c    14.6250 
_cell_angle_alpha  77.440 
_cell_angle_beta   78.430 
_cell_angle_gamma  73.920 
 
_shelx_F_squared_multiplier     1.000 
 
loop_ 
 _refln_index_h 
 _refln_index_k 
 _refln_index_l 
 _refln_F_squared_calc 
 _refln_F_squared_meas 
 _refln_F_squared_sigma 
 _refln_observed_status 
   1   0   0      740.88      798.85      6.43 o 
   2   0   0      502.04      454.79      6.75 o 
   3   0   0      108.86      103.57      5.04 o 
   4   0   0       42.73       38.60      3.95 o 
   5   0   0      120.17      102.56      5.96 o 
   6   0   0      130.81      107.82      7.56 o 
   7   0   0       23.11       28.00      5.73 o 
   8   0   0       44.36       42.20      6.59 o 
   9   0   0        2.43        0.00      5.04 o 
  10   0   0        1.57        0.00      4.75 o 
 -10   1   0        7.38        9.85      5.44 o 
  -9   1   0        0.72        6.01      4.24 o 
  -8   1   0       20.35       22.90      5.15 o 
  -7   1   0        8.70        3.66      4.18 o 
  -6   1   0       62.66       60.99      5.38 o 
  -5   1   0       56.18       58.42      4.58 o 
  -4   1   0       74.97       74.64      4.47 o 
  -3   1   0        1.56        4.92      1.72 o 
  -2   1   0     1566.06     1484.19     13.07 o 
  -1   1   0      392.24      412.88      5.54 o 
   0   1   0       52.55       91.63      1.80 o 
   1   1   0        1.02       18.38      2.12 o 
   2   1   0      187.24      172.24      4.54 o 
   3   1   0      337.37      318.27      7.35 o 
   4   1   0        4.94       14.89      2.46 o 
   5   1   0      123.35      123.42      6.19 o 
   6   1   0      215.01      205.59      8.83 o 
   7   1   0       53.14       54.75      5.78 o 
   8   1   0       50.74       41.80      6.76 o 
   9   1   0       51.58       45.12      6.93 o 
  10   1   0        4.88        9.79      5.15 o 
  11   1   0       38.06       47.41      7.90 o 
 -10   2   0       18.74       23.02      7.16 o 
  -9   2   0        1.59       10.59      4.35 o 
  -8   2   0       51.46       47.99      6.87 o 
  -7   2   0       16.84       16.09      4.58 o 
  -6   2   0      182.99      167.66      9.23 o 
  -5   2   0       34.43       32.12      4.07 o 
  -4   2   0        0.04       -2.06      2.06 o 
  -3   2   0       68.66       62.72      4.24 o 
  -2   2   0      426.88      412.04      7.88 o 
  -1   2   0       92.71       91.08      3.96 o 
   0   2   0     2907.55     2870.31     22.36 o 
   1   2   0     1218.54     1227.18     10.50 o 
   2   2   0     2177.49     2073.06     15.46 o 
   3   2   0       24.70       17.24      2.35 o 
   4   2   0       54.82       53.67      4.30 o 
   5   2   0       90.14       92.91      5.50 o 
   6   2   0       56.66       64.83      5.21 o 
   7   2   0       64.84       60.42      5.90 o 
   8   2   0      146.79      133.71      8.88 o 
   9   2   0       98.97       94.16      8.71 o 
  10   2   0        1.36        0.52      4.75 o 
  11   2   0       22.50       19.64      6.93 o 
  -9   3   0       79.32       87.05      9.91 o 
  -8   3   0       90.51       92.89      8.93 o 
  -7   3   0       53.21       53.26      6.81 o 
  -6   3   0        6.78        6.87      3.55 o 
  -5   3   0       34.14       35.39      4.29 o 
  -4   3   0       19.99       25.54      3.15 o 
  -3   3   0       38.20       39.34      4.47 o 
  -2   3   0       19.03       14.26      2.40 o 
  -1   3   0      859.17      819.93     11.08 o 
   0   3   0      763.65      707.97      8.94 o 
   1   3   0      311.59      319.29      6.49 o 
   2   3   0      159.56      135.27      4.93 o 
   3   3   0       69.19       75.56      5.10 o 
   4   3   0        9.28       11.57      2.52 o 
   5   3   0      316.43      300.57      9.81 o 
   6   3   0      395.60      362.22     11.70 o 
   7   3   0       66.03       71.24      6.41 o 
   8   3   0        2.29        0.40      4.52 o 
   9   3   0        1.22        3.26      4.41 o 
  10   3   0        2.97        7.50      5.78 o 
  11   3   0       15.59       20.21      6.64 o 
  -9   4   0        1.30       -7.04      7.04 o 
  -8   4   0        0.00        6.35      4.98 o 
  -7   4   0       29.44       32.24      6.36 o 
  -6   4   0       80.70       67.52      6.82 o 
  -5   4   0       50.83       44.84      6.07 o 
  -4   4   0       78.27       69.30      6.19 o 
  -3   4   0      324.09      356.88     10.73 o 
  -2   4   0      871.33      994.87     14.97 o 
  -1   4   0      532.35      546.03     11.21 o 
   0   4   0      561.71      547.55     43.82 o 
   1   4   0      314.83      305.09      7.98 o 
   2   4   0        9.72       13.91      2.63 o 
   3   4   0        1.35        3.89      1.60 o 
   4   4   0       64.40       71.31      4.93 o 
   5   4   0        1.13        0.52      2.75 o 
   6   4   0       91.47       93.65      6.59 o 
   7   4   0       14.30       15.97      3.95 o 
   8   4   0       12.61        8.65      5.67 o 
   9   4   0        3.08        2.35      4.75 o 
  10   4   0        3.19        9.73      5.32 o 
  11   4   0       28.29       35.73      7.50 o 
  -8   5   0        1.08        7.44      4.87 o 
  -7   5   0        1.97        4.52      4.18 o 
  -6   5   0        3.50        2.23      4.29 o 
  -5   5   0       36.66       40.71      6.76 o 
  -4   5   0        0.32       -3.84      3.84 o 
  -3   5   0        0.23        0.00      2.63 o 
  -2   5   0        9.49       10.48      2.75 o 
  -1   5   0      284.42      327.13      9.92 o 
   0   5   0     1177.79     1280.18     15.69 o 
   1   5   0      149.07      156.68      6.42 o 
   2   5   0       33.62       36.31      3.66 o 
   3   5   0      471.06      463.95     11.60 o 
   4   5   0       59.36       70.79      5.27 o 
   5   5   0       34.72       32.75      4.75 o 
   6   5   0       91.09       87.17      6.41 o 
   7   5   0       59.20       61.05      6.01 o 
   8   5   0       49.36       52.17      6.76 o 
   9   5   0       13.61       15.57      5.78 o 
  10   5   0      118.33       94.67     10.54 o 
  11   5   0       29.63       38.82      8.30 o 
  -8   6   0        4.12       10.59      6.24 o 
  -7   6   0       15.46       20.50      5.95 o 
  -6   6   0      203.15      215.94     12.72 o 
  -5   6   0      190.49      179.39     10.60 o 
  -4   6   0       15.58       23.65      4.07 o 
  -3   6   0        5.80        3.44      4.41 o 
  -2   6   0        1.24       -3.26      3.26 o 
  -1   6   0       39.27       31.95      5.04 o 
   0   6   0       15.15       30.12     21.36 o 
   1   6   0       12.32        9.56      2.52 o 
   2   6   0       27.60       33.27      3.66 o 
   3   6   0       16.34       20.61      3.38 o 
   4   6   0        0.99        3.78      2.40 o 
   5   6   0        0.06       -0.63      3.49 o 
   6   6   0       22.18       24.68      5.44 o 
   7   6   0        0.53        1.20      3.61 o 
   8   6   0       10.14       12.65      5.04 o 
   9   6   0       25.15       24.91      6.36 o 
  10   6   0        0.00        5.73      4.98 o 
  -7   7   0        1.32       13.40      7.84 o 
  -6   7   0       91.19       92.38     10.37 o 
  -5   7   0       17.29       28.46      5.95 o 
  -4   7   0        2.63        0.46      4.24 o 
  -3   7   0       52.94       63.96      6.53 o 
  -2   7   0       91.57       96.74      7.33 o 
  -1   7   0       16.15       11.85      4.12 o 
   0   7   0       35.11       30.21      4.89 o 
   1   7   0        0.33        6.53      2.69 o 
   2   7   0       78.52       89.35      6.07 o 
   3   7   0       78.07       76.52      5.84 o 
   4   7   0      106.21      109.46      7.16 o 
   5   7   0       12.13       10.82      3.72 o 
   6   7   0      309.82      328.87     12.96 o 
   7   7   0        2.14       -4.92      4.92 o 
   8   7   0        5.50        2.40      5.10 o 
   9   7   0       33.42       29.55      7.10 o 
  10   7   0        1.76        4.18      5.90 o 
  -6   8   0       39.95       31.61      8.07 o 
  -5   8   0        2.83        6.07      4.64 o 
  -4   8   0       22.88       29.03      6.24 o 
  -3   8   0        0.21       -1.83      3.78 o 
  -2   8   0        2.76       -4.29      4.29 o 
  -1   8   0       84.09       68.84      6.87 o 
   0   8   0      104.91      107.76     15.44 o 
   1   8   0       82.63       81.38      7.10 o 
   2   8   0      336.01      288.39     11.93 o 
   3   8   0       30.47       32.01      4.64 o 
   4   8   0       77.09       75.77      7.10 o 
   5   8   0      207.56      194.19     11.12 o 
   6   8   0        9.71        9.16      4.47 o 
   7   8   0      100.73      105.61     10.02 o 
   8   8   0       31.07       33.21      6.93 o 
   9   8   0        1.58        9.16      5.38 o 
  10   8   0        0.28        3.15      5.55 o 
  -5   9   0        0.02       -5.55      6.47 o 
  -4   9   0        0.00        5.10      4.69 o 
  -3   9   0        0.72        0.52      4.47 o 
  -2   9   0       27.61       39.85      5.67 o 
  -1   9   0       43.80       39.80      6.59 o 
   0   9   0       16.98       18.05      5.01 o 
   1   9   0      165.02      160.92     10.66 o 
   2   9   0        0.23       -4.41      4.41 o 
   3   9   0       81.10       76.28      8.19 o 
   4   9   0        1.17       -1.72      4.69 o 
   5   9   0       71.21       78.40      7.85 o 
   6   9   0       29.26       15.98      6.41 o 
   7   9   0       54.66       63.33      7.90 o 
   8   9   0       30.83       24.16      7.79 o 
   9   9   0        5.69        4.92      6.58 o 
  -4  10   0        2.36        2.52      5.55 o 
  -3  10   0        1.17        2.98      6.47 o 
  -2  10   0        3.19        4.41      4.12 o 
  -1  10   0        5.43       10.48      5.32 o 
   0  10   0        0.10        0.31      3.42 o 
   1  10   0        0.05       -1.49      4.58 o 
   2  10   0        1.75        0.97      4.18 o 
   3  10   0        2.25        0.97      4.35 o 
   4  10   0        3.58        8.42      3.78 o 
   5  10   0        2.62        5.61      6.01 o 
   6  10   0        0.08        6.47      4.92 o 
   7  10   0        1.18        7.44      5.27 o 
   8  10   0        0.00        7.96      5.67 o 
  -2  11   0        2.77        4.41      4.64 o 
  -1  11   0        3.37       13.74      5.04 o 
   0  11   0        0.97        4.25      4.01 o 
   1  11   0        3.76       12.31      4.69 o 
   2  11   0        5.24        4.92      5.15 o 
   3  11   0        1.14        4.41      4.52 o 
   4  11   0        3.75        6.13      5.78 o 
   5  11   0        8.74       10.94      5.50 o 
   6  11   0        0.38       -5.55      5.55 o 
   7  11   0        0.67       -3.15      5.78 o 
   1  12   0        0.54       -5.73      6.13 o 
   2  12   0        4.75        9.96      6.07 o 
   3  12   0        0.71       15.57      4.87 o 
   4  12   0        0.64       10.71      5.73 o 
  -3 -12   1        0.35        6.36      5.32 o 
  -2 -12   1        1.82        5.73      6.36 o 
  -6 -11   1        4.38        3.09      6.18 o 
  -5 -11   1        1.79       -0.57      5.73 o 
  -4 -11   1       16.19       21.18      6.58 o 
  -3 -11   1        1.12        1.72      4.87 o 
  -2 -11   1        1.69        3.38      5.32 o 
  -1 -11   1       14.88       13.68      6.07 o 
   0 -11   1        0.02        3.92      5.87 o 
   1 -11   1        7.77        9.73      6.07 o 
   2 -11   1        7.13        5.73      6.53 o 
  -8 -10   1       15.87       18.84      6.70 o 
  -7 -10   1       11.55        9.96      6.41 o 
  -6 -10   1        0.92        0.57      4.92 o 
  -5 -10   1       10.73       12.60      5.15 o 
  -4 -10   1        2.53        3.03      4.47 o 
  -3 -10   1        1.94        0.00      4.58 o 
  -2 -10   1        0.11       12.37      4.58 o 
  -1 -10   1       25.03       37.45      5.67 o 
   0 -10   1        1.15        1.29      5.38 o 
   1 -10   1        2.75        2.12      4.98 o 
   2 -10   1        9.39       12.94      5.10 o 
   3 -10   1        0.31        7.16      5.10 o 
  -9  -9   1        8.20        6.30      6.47 o 
  -8  -9   1       24.42       25.99      8.07 o 
  -7  -9   1       45.07       50.16      7.56 o 
  -6  -9   1       11.15       12.42      5.84 o 
  -5  -9   1       13.97       20.15      5.55 o 
  -4  -9   1       10.09       10.31      4.52 o 
  -3  -9   1       32.47       32.64      6.47 o 
  -2  -9   1        2.67        7.73      3.49 o 
  -1  -9   1       24.78       30.86      5.61 o 
   0  -9   1        6.50        3.05      3.53 o 
   1  -9   1       40.04       18.61      6.70 o 
   2  -9   1        2.14       -4.92      5.15 o 
   3  -9   1        2.24        4.24      4.75 o 
   4  -9   1        4.80        4.01      4.87 o 
   5  -9   1        0.05        0.63      5.32 o 
  -9  -8   1        0.27        0.57      4.58 o 
  -8  -8   1       13.24       11.22      5.78 o 
  -7  -8   1        8.41       12.20      4.81 o 
  -6  -8   1       40.36       35.44      6.81 o 
  -5  -8   1       45.64       48.84      6.41 o 
  -4  -8   1      282.83      289.85     12.50 o 
  -3  -8   1       11.10       12.14      4.87 o 
  -2  -8   1      241.56      258.18     11.18 o 
  -1  -8   1      673.11      656.81     17.80 o 
   0  -8   1       89.31       88.72      5.73 o 
   1  -8   1        0.00        3.61      4.12 o 
   2  -8   1       17.07       10.31      4.92 o 
   3  -8   1        7.28        7.44      4.75 o 
   4  -8   1        4.64        9.62      4.12 o 
   5  -8   1       18.95       19.41      6.36 o 
   6  -8   1       24.05       28.11      7.73 o 
 -10  -7   1        0.04        6.13      6.81 o 
  -9  -7   1        2.62        3.32      4.69 o 
  -8  -7   1        0.02        0.97      4.29 o 
  -7  -7   1        6.45        7.61      4.07 o 
  -6  -7   1        6.49       11.39      4.52 o 
  -5  -7   1      865.35      892.42     20.23 o 
  -4  -7   1        1.30       -3.84      3.84 o 
  -3  -7   1        0.05        3.26      2.52 o 
  -2  -7   1        5.22        1.60      3.49 o 
  -1  -7   1        4.64        4.81      3.26 o 
   0  -7   1      141.41      146.46      5.63 o 
   1  -7   1       90.46       93.99      7.10 o 
   2  -7   1       22.62       19.70      4.81 o 
   3  -7   1       21.30       19.41      4.87 o 
   4  -7   1        1.93        4.01      4.29 o 
   5  -7   1       23.44       21.76      5.61 o 
   6  -7   1       19.36       23.65      5.90 o 
   7  -7   1       16.98       15.29      7.79 o 
 -10  -6   1       14.94       11.74      6.81 o 
  -9  -6   1        3.48        1.03      5.78 o 
  -8  -6   1       23.97       27.37      4.92 o 
  -7  -6   1       25.39       15.69      4.81 o 
  -6  -6   1        0.34        4.41      3.38 o 
  -5  -6   1        2.19        5.32      2.81 o 
  -4  -6   1      155.82      152.29      8.19 o 
  -3  -6   1       45.63       36.99      4.75 o 
  -2  -6   1        0.03       -1.60      2.46 o 
  -1  -6   1        6.50        5.90      2.52 o 
   0  -6   1       53.66       66.50      3.75 o 
   1  -6   1      253.07      251.09      9.63 o 
   2  -6   1        0.03       -0.97      2.29 o 
   3  -6   1        4.72       14.71      3.55 o 
   4  -6   1        4.68       10.19      3.89 o 
   5  -6   1       16.21        2.63      5.90 o 
   6  -6   1       65.84       78.45      8.93 o 
   7  -6   1       19.99       25.54      6.64 o 
   8  -6   1       38.62       49.24      8.36 o 
 -10  -5   1       95.91       79.95     10.14 o 
  -9  -5   1      109.75      132.02     10.54 o 
  -8  -5   1       43.21       43.12      6.13 o 
  -7  -5   1       64.78       54.12      6.30 o 
  -6  -5   1       36.79       24.79      5.15 o 
  -5  -5   1       62.57       68.44      5.21 o 
  -4  -5   1       93.58      102.59      6.07 o 
  -3  -5   1       63.07       58.25      4.41 o 
  -2  -5   1       23.97       29.03      3.49 o 
  -1  -5   1        5.26        5.95      2.46 o 
   0  -5   1      115.46      118.48      4.27 o 
   1  -5   1      155.97      170.77      7.68 o 
   2  -5   1       27.27       25.71      3.55 o 
   3  -5   1       61.11       61.79      5.61 o 
   4  -5   1       76.29       73.94      6.87 o 
   5  -5   1       55.90       55.72      6.18 o 
   6  -5   1       87.46       90.55      8.53 o 
   7  -5   1       17.85       22.16      6.47 o 
   8  -5   1        6.40        6.87      6.70 o 
 -11  -4   1       12.84        5.67      7.79 o 
 -10  -4   1        7.00        4.98      5.67 o 
  -9  -4   1       10.66       13.57      4.98 o 
  -8  -4   1       36.51       41.80      5.73 o 
  -7  -4   1       62.21       72.10      6.24 o 
  -6  -4   1        0.35       -0.97      2.75 o 
  -5  -4   1       37.63       39.17      4.64 o 
  -4  -4   1     1865.24     2003.18     22.41 o 
  -3  -4   1      702.02      747.40     12.66 o 
  -2  -4   1       73.21       62.10      4.53 o 
  -1  -4   1      188.83      197.41      6.77 o 
   0  -4   1     1624.90     1825.54     23.68 o 
   1  -4   1     1240.68     1308.99     16.35 o 
   2  -4   1       19.83       16.43      2.86 o 
   3  -4   1        6.39        5.67      3.21 o 
   4  -4   1      280.70      283.34     10.84 o 
   5  -4   1      117.36      117.31      7.33 o 
   6  -4   1       26.33       26.80      5.21 o 
   7  -4   1        5.63       13.34      4.35 o 
   8  -4   1       25.48       27.37      6.64 o 
   9  -4   1        7.47       10.76      6.24 o 
 -11  -3   1        7.44        8.70      6.36 o 
 -10  -3   1        7.65        4.92      5.61 o 
  -9  -3   1       66.09       62.82      7.85 o 
  -8  -3   1       58.86       58.41      6.76 o 
  -7  -3   1        7.98       16.20      3.55 o 
  -6  -3   1      164.84      158.66      8.37 o 
  -5  -3   1      582.47      587.93     13.61 o 
  -4  -3   1      844.64      890.82     14.16 o 
  -3  -3   1      841.17      839.72     12.39 o 
  -2  -3   1        0.06       -0.29      1.55 o 
  -1  -3   1     1883.20     1871.69     16.16 o 
   0  -3   1       21.81       18.02      2.78 o 
   1  -3   1        1.42        0.29      1.60 o 
   2  -3   1       29.92       34.02      3.09 o 
   3  -3   1       32.23       37.91      3.55 o 
   4  -3   1      114.66      126.15      6.93 o 
   5  -3   1      229.70      220.44      9.34 o 
   6  -3   1      111.56      130.31      8.02 o 
   7  -3   1       83.34       87.22      7.79 o 
   8  -3   1        8.83       14.60      4.75 o 
   9  -3   1       21.60       30.17      6.87 o 
  10  -3   1       25.49       28.00      7.67 o 
 -11  -2   1        3.44        4.41      6.87 o 
 -10  -2   1        6.32       10.94      5.38 o 
  -9  -2   1       35.95       45.52      5.90 o 
  -8  -2   1        5.09        3.26      4.69 o 
  -7  -2   1        0.13        0.00      3.38 o 
  -6  -2   1        6.88        6.99      3.03 o 
  -5  -2   1       68.48       53.67      4.93 o 
  -4  -2   1     1233.34     1257.18     16.11 o 
  -3  -2   1       39.56       44.67      3.15 o 
  -2  -2   1      470.66      485.97      7.83 o 
  -1  -2   1      684.19      678.70      8.38 o 
   0  -2   1      881.39      868.75     21.80 o 
   1  -2   1      281.02      262.13      5.74 o 
   2  -2   1      609.36      629.93      9.62 o 
   3  -2   1       46.88       46.51      3.55 o 
   4  -2   1       33.72       29.66      3.55 o 
   5  -2   1      220.05      202.62      8.71 o 
   6  -2   1        0.61       -2.29      3.03 o 
   7  -2   1      182.53      185.52     10.08 o 
   8  -2   1       21.41       28.17      5.73 o 
   9  -2   1       32.34       23.65      6.99 o 
  10  -2   1        5.77       -2.40      6.30 o 
 -11  -1   1       33.27       36.76      8.30 o 
 -10  -1   1        2.19        2.75      6.36 o 
  -9  -1   1        0.74        0.46      3.72 o 
  -8  -1   1        2.18        2.46      4.01 o 
  -7  -1   1      286.66      261.00     11.41 o 
  -6  -1   1      159.67      145.88      7.79 o 
  -5  -1   1      256.29      232.11      8.54 o 
  -4  -1   1       86.12       76.31      4.70 o 
  -3  -1   1      344.47      292.55      7.41 o 
  -2  -1   1      168.37      149.08      4.65 o 
  -1  -1   1      557.92      567.97      6.43 o 
   0  -1   1     1673.16     1705.58     21.88 o 
   1  -1   1      515.90      553.53      6.70 o 
   2  -1   1       24.72       24.74      2.41 o 
   3  -1   1      256.51      253.40      7.06 o 
   4  -1   1      631.95      655.27     11.73 o 
   5  -1   1       53.03       50.51      4.58 o 
   6  -1   1      143.41      150.97      8.02 o 
   7  -1   1        5.61        2.92      3.95 o 
   8  -1   1      170.15      165.80     10.08 o 
   9  -1   1        0.22        0.52      4.41 o 
  10  -1   1        0.00       10.31      4.64 o 
 -10   0   1       51.97       52.17      7.90 o 
  -9   0   1       18.07       26.05      4.92 o 
  -8   0   1       13.89       17.29      4.81 o 
  -7   0   1      209.33      213.00     10.14 o 
  -6   0   1      365.26      376.37     12.10 o 
  -5   0   1       49.46       46.85      4.52 o 
  -4   0   1       80.61       85.81      4.64 o 
  -3   0   1      154.33      150.74      5.33 o 
  -2   0   1     3171.04     3171.12     18.50 o 
  -1   0   1      172.48      204.41      3.85 o 
   0   0   1     2145.70     1948.20     23.54 o 
   2   0   1     8110.58     7551.40    122.30 o 
   3   0   1      259.40      252.34      6.77 o 
   4   0   1       89.96       91.67      4.93 o 
   5   0   1        5.62        6.76      2.75 o 
   6   0   1       13.31       14.09      3.55 o 
   7   0   1        7.74        8.99      3.32 o 
   8   0   1       11.96        9.39      4.58 o 
   9   0   1        0.35        0.00      4.69 o 
  10   0   1        8.32        9.39      6.18 o 
  11   0   1        3.31       -6.24      6.24 o 
 -10   1   1        0.58       -3.55      6.30 o 
  -9   1   1        0.10       -3.55      4.81 o 
  -8   1   1        0.53       -5.10      5.10 o 
  -7   1   1        0.16       -4.47      4.47 o 
  -6   1   1      266.33      290.93     10.32 o 
  -5   1   1        5.00       -1.32      2.75 o 
  -4   1   1      179.32      185.72      6.99 o 
  -3   1   1      447.55      440.76      8.62 o 
  -2   1   1        0.04        1.37      1.95 o 
  -1   1   1      102.50      103.59      3.38 o 
   0   1   1    10900.90    11560.22     78.22 o 
   1   1   1       17.41       19.82      1.49 o 
   2   1   1     6288.16     5688.55    102.47 o 
   3   1   1     6678.88     6491.00     30.44 o 
   4   1   1       46.98       57.16      3.61 o 
   5   1   1       45.97       48.39      4.47 o 
   6   1   1      263.33      246.30      9.52 o 
   7   1   1      361.89      350.79     12.39 o 
   8   1   1       88.13       78.12      6.99 o 
   9   1   1       32.71       25.94      6.64 o 
  10   1   1        4.66        6.98      5.90 o 
  11   1   1       12.16        9.85      7.96 o 
 -10   2   1        2.07        3.09      6.36 o 
  -9   2   1        9.22       10.71      5.90 o 
  -8   2   1        0.02        3.26      3.95 o 
  -7   2   1       75.72       71.13      6.87 o 
  -6   2   1        0.18       -3.03      3.38 o 
  -5   2   1      431.24      463.75     12.57 o 
  -4   2   1       10.10        8.76      2.52 o 
  -3   2   1       45.49       44.50      3.61 o 
  -2   2   1      128.00      118.49      4.59 o 
  -1   2   1        2.25        1.72      1.20 o 
   0   2   1     3038.77     2455.75   1502.73 o 
   1   2   1      834.22      788.89      8.30 o 
   2   2   1      910.01      888.06      9.91 o 
   3   2   1       89.46       90.08      4.01 o 
   4   2   1       65.53       66.45      3.95 o 
   5   2   1       22.60       20.10      2.69 o 
   6   2   1       22.86       25.14      4.29 o 
   7   2   1       11.76       12.94      3.61 o 
   8   2   1       40.33       21.93      5.96 o 
   9   2   1        0.11        0.00      4.35 o 
  10   2   1        9.15        1.60      6.64 o 
  11   2   1       86.63       87.91     10.71 o 
  -9   3   1        0.67       -6.53      6.53 o 
  -8   3   1       15.17       18.78      5.73 o 
  -7   3   1       87.54      102.17      8.30 o 
  -6   3   1        8.23        9.16      4.12 o 
  -5   3   1        0.49        1.89      2.75 o 
  -4   3   1        8.80        7.04      2.46 o 
  -3   3   1      202.58      187.98      7.28 o 
  -2   3   1       38.56       33.79      3.49 o 
  -1   3   1      187.34      169.99      5.74 o 
   0   3   1      210.42      155.83    100.88 o 
   1   3   1      777.81      743.39      9.76 o 
   2   3   1       68.41       61.59      3.55 o 
   3   3   1       37.11       30.41      2.81 o 
   4   3   1        1.17        0.00      1.77 o 
   5   3   1      300.64      280.19      9.12 o 
   6   3   1      529.26      510.43     13.49 o 
   7   3   1       21.21       23.82      4.35 o 
   8   3   1      191.68      176.30     10.26 o 
   9   3   1        0.65       -3.66      4.58 o 
  10   3   1        7.51        8.42      5.55 o 
  11   3   1       21.56       25.31      7.10 o 
  -9   4   1       17.29       28.46      6.30 o 
  -8   4   1       76.85       71.81      9.33 o 
  -7   4   1        3.25        4.18      4.01 o 
  -6   4   1       10.21        8.47      4.35 o 
  -5   4   1       10.18       10.08      3.78 o 
  -4   4   1       70.60       64.89      5.44 o 
  -3   4   1        9.53       10.13      2.81 o 
  -2   4   1      942.83     1039.51     15.32 o 
  -1   4   1     1069.02     1161.14     15.06 o 
   0   4   1      515.34      551.23     18.20 o 
   1   4   1      186.87      186.19      6.37 o 
   2   4   1      172.17      171.54      6.25 o 
   3   4   1       10.63       18.21      2.29 o 
   4   4   1        0.15        0.00      1.95 o 
   5   4   1       41.60       40.66      4.41 o 
   6   4   1      509.87      488.11     13.37 o 
   7   4   1       79.21      101.37      7.16 o 
   8   4   1        3.12       -2.00      3.95 o 
   9   4   1        6.55        0.00      4.69 o 
  10   4   1       14.80        5.32      6.36 o 
  11   4   1       12.91       16.37      6.70 o 
  -8   5   1        6.15       14.37      5.10 o 
  -7   5   1        6.48        4.58      5.61 o 
  -6   5   1        1.43       -3.61      3.61 o 
  -5   5   1       30.57       27.66      5.55 o 
  -4   5   1       25.34       24.79      4.64 o 
  -3   5   1       23.17       26.74      3.72 o 
  -2   5   1       10.58       12.54      3.32 o 
  -1   5   1       55.64       49.25      4.18 o 
   0   5   1      364.93      393.11     13.00 o 
   1   5   1      459.10      512.69     11.49 o 
   2   5   1      183.53      183.09      7.34 o 
   3   5   1      463.57      427.15     10.97 o 
   4   5   1      103.04      102.03      5.96 o 
   5   5   1      121.98      130.56      7.05 o 
   6   5   1       11.98        7.04      3.55 o 
   7   5   1        0.87       -2.58      3.78 o 
   8   5   1       21.45       25.94      5.27 o 
   9   5   1       72.02       74.56      8.19 o 
  10   5   1        3.89        2.18      5.90 o 
  11   5   1        0.30        0.00      4.98 o 
  -8   6   1       17.37       23.13      7.21 o 
  -7   6   1       19.51       19.47      5.90 o 
  -6   6   1        1.99        0.97      5.73 o 
  -5   6   1      238.31      236.95     12.09 o 
  -4   6   1      222.79      203.60     10.77 o 
  -3   6   1      266.70      264.59     11.06 o 
  -2   6   1       55.79       47.42      5.21 o 
  -1   6   1        8.36        3.38      2.86 o 
   0   6   1      158.36      169.38      8.42 o 
   1   6   1       85.34       75.09      5.33 o 
   2   6   1      173.67      178.98      7.45 o 
   3   6   1       17.83       21.41      3.61 o 
   4   6   1      141.67      136.59      7.16 o 
   5   6   1       11.23       11.91      3.78 o 
   6   6   1       30.32       25.48      4.64 o 
   7   6   1       48.27       34.07      6.36 o 
   8   6   1       24.29       20.78      5.04 o 
   9   6   1       10.66       10.48      5.67 o 
  10   6   1       36.03       30.92      7.79 o 
  11   6   1        3.34        6.30      5.95 o 
  -7   7   1        0.17       -4.29      5.78 o 
  -6   7   1       48.50       42.14      8.47 o 
  -5   7   1       22.85       16.20      6.93 o 
  -4   7   1       53.82       57.72      7.33 o 
  -3   7   1        3.38        2.00      3.78 o 
  -2   7   1        3.90        1.09      4.01 o 
  -1   7   1       55.19       52.51      5.50 o 
   0   7   1        0.35        3.94      3.46 o 
   1   7   1       57.05       44.15      5.38 o 
   2   7   1        4.38        5.44      2.75 o 
   3   7   1       15.98       16.15      3.38 o 
   4   7   1       11.51        7.50      3.55 o 
   5   7   1      142.38      145.97      8.31 o 
   6   7   1       64.44       66.49      6.53 o 
   7   7   1      160.37      156.22     10.20 o 
   8   7   1       19.16       19.81      6.36 o 
   9   7   1       11.84        8.42      5.10 o 
  10   7   1        1.05        1.15      5.61 o 
  -6   8   1       10.32       13.97      6.30 o 
  -5   8   1        0.30       -3.84      4.98 o 
  -4   8   1      119.05       92.33     10.88 o 
  -3   8   1        9.23        2.29      5.55 o 
  -2   8   1       41.93       31.49      5.61 o 
  -1   8   1        4.22        7.44      3.61 o 
   0   8   1       27.37       27.12      3.46 o 
   1   8   1      133.35      146.82      8.08 o 
   2   8   1        2.12       -1.43      4.18 o 
   3   8   1        4.92        4.69      4.35 o 
   4   8   1      370.60      397.49     13.99 o 
   5   8   1      114.52      110.15      8.53 o 
   6   8   1      272.49      283.81     12.72 o 
   7   8   1        2.92        7.90      4.24 o 
   8   8   1      101.60       97.53      9.45 o 
   9   8   1        6.05       12.88      4.69 o 
  10   8   1        2.07        2.46      5.15 o 
  -5   9   1        0.81       -3.66      4.98 o 
  -4   9   1        1.34       -3.38      5.50 o 
  -3   9   1        2.18        5.73      4.69 o 
  -2   9   1       24.75       32.75      5.21 o 
  -1   9   1        3.03        6.81      4.06 o 
   0   9   1        5.63        7.78      3.00 o 
   1   9   1      382.86      364.26     14.22 o 
   2   9   1      253.74      241.44     12.32 o 
   3   9   1       47.18       53.60      7.44 o 
   4   9   1        0.27       -1.72      4.24 o 
   5   9   1      123.45      124.52      9.39 o 
   6   9   1       25.88       30.75      6.01 o 
   7   9   1       12.86       23.36      5.67 o 
   8   9   1        1.40       -4.41      5.84 o 
   9   9   1       13.71       16.83      6.70 o 
  -4  10   1        2.76        4.41      6.01 o 
  -3  10   1        1.87       -1.77      5.50 o 
  -2  10   1        1.18        3.26      4.24 o 
  -1  10   1        1.06        2.58      4.18 o 
   0  10   1       69.00       73.10      9.42 o 
   1  10   1        4.26       -2.86      5.55 o 
   2  10   1        4.05        2.86      4.81 o 
   3  10   1       39.57       39.97      7.10 o 
   4  10   1        5.29        3.89      4.81 o 
   5  10   1        0.00       -4.81      4.81 o 
   6  10   1        0.76        6.30      4.64 o 
   7  10   1        0.00        3.38      4.52 o 
   8  10   1        0.85        2.98      5.44 o 
  -2  11   1        0.33       -6.47      6.47 o 
  -1  11   1        0.04       -5.50      5.50 o 
   0  11   1       14.08       15.87      4.12 o 
   1  11   1       23.46       29.72      6.76 o 
   2  11   1        0.02        0.00      5.15 o 
   3  11   1        0.34        2.18      4.92 o 
   4  11   1        1.10       -0.57      4.98 o 
   5  11   1        0.93       -1.72      5.27 o 
   6  11   1       20.11       34.01      6.99 o 
   7  11   1        0.13        7.39      5.67 o 
   1  12   1        7.06        4.35      5.32 o 
   2  12   1        0.19       -4.92      5.95 o 
   3  12   1        0.63        1.20      4.58 o 
   4  12   1        0.50       -6.24      6.24 o 
   5  12   1        2.79        5.67      5.90 o 
  -6 -11   2        0.05        0.00      5.38 o 
  -5 -11   2        1.78        3.03      5.32 o 
  -4 -11   2        0.25        1.77      5.67 o 
  -3 -11   2       13.08       16.20      7.21 o 
  -2 -11   2        0.02        1.15      4.75 o 
  -1 -11   2        0.12        0.57      4.98 o 
   0 -11   2        1.85        0.14      4.18 o 
   1 -11   2        6.27       14.89      4.81 o 
  -7 -10   2        1.34       -6.58      6.58 o 
  -6 -10   2        0.12       -5.84      5.84 o 
  -5 -10   2        0.01       -0.52      4.18 o 
  -4 -10   2        5.55        1.03      5.78 o 
  -3 -10   2        0.21        7.16      4.24 o 
  -2 -10   2        0.56        2.52      3.89 o 
  -1 -10   2        1.01       -0.52      4.87 o 
   0 -10   2        6.97        5.87      3.72 o 
   1 -10   2        9.94       13.63      5.38 o 
   2 -10   2       17.30       15.46      6.36 o 
   3 -10   2        7.06        6.07      6.30 o 
  -8  -9   2       26.77       34.53      7.21 o 
  -7  -9   2        3.36        8.82      5.50 o 
  -6  -9   2       11.37        7.21      5.38 o 
  -5  -9   2       17.21       14.54      5.04 o 
  -4  -9   2       33.92       38.02      6.07 o 
  -3  -9   2        1.44        0.92      3.55 o 
  -2  -9   2       26.99       30.29      5.38 o 
  -1  -9   2        0.57        7.61      4.06 o 
   0  -9   2        1.72       -0.55      3.54 o 
   1  -9   2        0.00       -3.32      4.81 o 
   2  -9   2       60.59       71.64      8.07 o 
   3  -9   2        2.17        2.18      4.29 o 
   4  -9   2        5.88        3.49      6.18 o 
   5  -9   2        1.32        6.93      5.10 o 
  -9  -8   2        6.44        7.27      5.73 o 
  -8  -8   2        0.00        3.84      5.44 o 
  -7  -8   2       27.07       31.78      6.93 o 
  -6  -8   2       19.51       33.04      5.55 o 
  -5  -8   2       72.20       79.77      6.93 o 
  -4  -8   2      350.28      327.07     13.59 o 
  -3  -8   2      214.97      198.38     10.83 o 
  -2  -8   2        5.60        2.69      3.84 o 
  -1  -8   2      181.27      181.51      9.68 o 
   0  -8   2      321.99      313.65      9.46 o 
   1  -8   2      442.87      401.51     15.14 o 
   2  -8   2        9.14        7.04      4.64 o 
   3  -8   2        8.29       15.63      4.69 o 
   4  -8   2        1.97        5.67      4.52 o 
   5  -8   2        9.94       13.51      6.30 o 
   6  -8   2        0.15        6.18      5.38 o 
 -10  -7   2        0.00        0.63      4.92 o 
  -9  -7   2        5.64       10.25      5.73 o 
  -8  -7   2       14.03       23.07      5.55 o 
  -7  -7   2       58.78       52.86      6.99 o 
  -6  -7   2      139.57      132.15      9.39 o 
  -5  -7   2        5.76        2.35      4.92 o 
  -4  -7   2      620.81      647.93     17.22 o 
  -3  -7   2       52.47       54.17      5.44 o 
  -2  -7   2       13.86       13.97      3.72 o 
  -1  -7   2       16.34       16.95      4.35 o 
   0  -7   2       74.43       67.75      8.50 o 
   1  -7   2       82.72       87.00      7.04 o 
   2  -7   2      117.05      106.37      7.96 o 
   3  -7   2       67.48       79.03      7.56 o 
   4  -7   2        0.45        0.46      4.01 o 
   5  -7   2        0.22       -4.98      4.98 o 
   6  -7   2       46.78       45.01      8.36 o 
   7  -7   2        0.10       -1.83      5.73 o 
 -10  -6   2        6.70        7.84      6.47 o 
  -9  -6   2        7.01       -3.78      5.73 o 
  -8  -6   2       10.42        6.76      4.75 o 
  -7  -6   2        0.03       -1.72      3.95 o 
  -6  -6   2       63.89       71.64      6.47 o 
  -5  -6   2        1.75       -0.69      2.92 o 
  -4  -6   2      135.68      125.41      7.56 o 
  -3  -6   2       25.82       21.64      3.95 o 
  -2  -6   2        3.64       -0.29      2.52 o 
  -1  -6   2        1.46       -0.29      3.21 o 
   0  -6   2        4.12        2.25      2.72 o 
   1  -6   2       54.29       61.45      5.67 o 
   2  -6   2       38.52       43.12      4.98 o 
   3  -6   2       35.16       27.31      5.38 o 
   4  -6   2        0.68       -0.80      3.89 o 
   5  -6   2        1.04        0.00      4.24 o 
   6  -6   2        4.14        0.97      5.67 o 
   7  -6   2       26.22       11.17      6.87 o 
   8  -6   2       17.15       25.08      7.33 o 
 -10  -5   2       31.87       25.65      7.73 o 
  -9  -5   2       13.02       11.34      5.32 o 
  -8  -5   2      246.78      247.04     12.32 o 
  -7  -5   2       46.30       68.66      6.41 o 
  -6  -5   2       48.39       37.57      5.61 o 
  -5  -5   2       24.23       27.60      4.07 o 
  -4  -5   2       45.05       41.00      4.52 o 
  -3  -5   2       70.35       72.57      5.21 o 
  -2  -5   2        4.32        6.47      2.06 o 
  -1  -5   2        3.56        7.21      2.75 o 
   0  -5   2        4.15        8.60      1.86 o 
   1  -5   2       61.41       57.67      4.58 o 
   2  -5   2      583.00      582.39     14.01 o 
   3  -5   2        0.12        2.46      2.75 o 
   4  -5   2      153.80      174.16      9.17 o 
   5  -5   2      140.26      141.55      9.28 o 
   6  -5   2       29.61       23.76      5.61 o 
   7  -5   2       24.05       18.78      7.27 o 
   8  -5   2        0.10        6.30      5.44 o 
 -10  -4   2       73.58       68.32      9.45 o 
  -9  -4   2        3.44       -6.07      6.07 o 
  -8  -4   2       18.67       25.36      4.98 o 
  -7  -4   2        8.40       11.79      3.49 o 
  -6  -4   2        0.75        1.32      2.75 o 
  -5  -4   2       42.96       37.22      4.35 o 
  -4  -4   2       70.38       74.29      5.33 o 
  -3  -4   2      146.74      163.27      6.99 o 
  -2  -4   2      885.42      973.58     14.17 o 
  -1  -4   2      571.17      620.29     11.10 o 
   0  -4   2        3.81        1.80      1.38 o 
   1  -4   2      499.99      510.36     11.37 o 
   2  -4   2      593.85      595.48     12.93 o 
   3  -4   2        6.87       10.02      2.86 o 
   4  -4   2       13.24       11.28      3.66 o 
   5  -4   2      139.93      143.91      8.54 o 
   6  -4   2        1.23       -0.80      3.38 o 
   7  -4   2       76.90       98.10      7.90 o 
   8  -4   2       19.86       20.61      6.01 o 
   9  -4   2        0.90        2.40      5.04 o 
 -10  -3   2        3.94       -3.95      6.70 o 
  -9  -3   2       35.37       24.51      7.33 o 
  -8  -3   2        0.08        3.38      3.66 o 
  -7  -3   2       32.00       28.97      4.70 o 
  -6  -3   2       18.10       14.09      4.12 o 
  -5  -3   2      290.01      262.69      9.86 o 
  -4  -3   2      776.58      910.57     14.73 o 
  -3  -3   2      229.31      232.03      7.46 o 
  -2  -3   2      127.10      130.39      5.39 o 
  -1  -3   2       30.12       26.17      2.63 o 
   0  -3   2        5.91        4.79      2.15 o 
   1  -3   2       90.74       93.85      4.70 o 
   2  -3   2       34.53       32.53      3.44 o 
   3  -3   2       27.64       28.40      3.49 o 
   4  -3   2      143.97      149.78      7.22 o 
   5  -3   2        0.00       -1.26      2.98 o 
   6  -3   2       78.78       89.40      6.24 o 
   7  -3   2        7.42       11.85      4.24 o 
   8  -3   2       32.62       26.34      6.07 o 
   9  -3   2        8.69        6.70      5.78 o 
  10  -3   2       18.27       21.01      7.04 o 
 -10  -2   2        1.26       13.45      5.15 o 
  -9  -2   2      165.73      162.00     11.17 o 
  -8  -2   2      127.06      104.42      9.05 o 
  -7  -2   2       87.17       85.34      6.99 o 
  -6  -2   2      158.17      143.18      8.02 o 
  -5  -2   2       26.56       28.69      3.61 o 
  -4  -2   2      469.17      470.44     11.20 o 
  -3  -2   2      178.42      181.64      6.31 o 
  -2  -2   2      234.55      214.11      6.20 o 
  -1  -2   2      151.69      142.35      4.76 o 
   0  -2   2      157.55      127.41      4.76 o 
   1  -2   2       30.33       19.76      2.35 o 
   2  -2   2      142.68      122.62      5.22 o 
   3  -2   2      141.40      136.98      5.62 o 
   4  -2   2      282.66      283.66      9.29 o 
   5  -2   2       24.43       26.00      3.32 o 
   6  -2   2        7.34        2.00      3.66 o 
   7  -2   2        0.67        4.29      3.55 o 
   8  -2   2       38.82       45.92      6.58 o 
   9  -2   2       18.48       27.31      6.13 o 
  10  -2   2        2.97       -1.20      5.44 o 
 -10  -1   2       87.64      108.81     10.65 o 
  -9  -1   2      121.72      126.98      9.97 o 
  -8  -1   2        0.00       -2.98      3.84 o 
  -7  -1   2       13.62       10.08      4.64 o 
  -6  -1   2      273.25      288.37     10.72 o 
  -5  -1   2       24.39       14.77      3.21 o 
  -4  -1   2      197.41      187.01      7.11 o 
  -3  -1   2      778.22      709.20     10.89 o 
  -2  -1   2        9.86        7.84      1.83 o 
  -1  -1   2       68.76       68.26      3.32 o 
   0  -1   2     2405.86     2387.97      9.94 o 
   1  -1   2     2238.49     2199.21     14.55 o 
   2  -1   2     3602.60     3643.85     21.72 o 
   3  -1   2     1306.23     1320.97     14.82 o 
   4  -1   2       57.03       62.66      4.35 o 
   5  -1   2       17.13       11.39      2.81 o 
   6  -1   2       25.62       22.10      3.89 o 
   7  -1   2      111.55      115.99      7.85 o 
   8  -1   2        1.05        4.69      3.89 o 
   9  -1   2        8.68       21.36      4.75 o 
  10  -1   2        0.00       -6.58      6.58 o 
 -10   0   2        1.38       -4.64      6.76 o 
  -9   0   2       51.30       63.90      8.07 o 
  -8   0   2       36.30       41.17      6.53 o 
  -7   0   2       57.05       58.64      6.18 o 
  -6   0   2      288.07      293.77     10.78 o 
  -5   0   2      441.51      435.29     11.77 o 
  -4   0   2     1159.58     1176.23     15.98 o 
  -3   0   2       20.23       19.93      2.52 o 
  -2   0   2      992.84     1009.54     11.47 o 
  -1   0   2     1939.84     1857.45     12.59 o 
   0   0   2     2696.06     2374.11     37.04 o 
   1   0   2      375.62      404.18      5.48 o 
   2   0   2    37366.38    37798.39    306.50 o 
   3   0   2     7060.08     7419.69     33.76 o 
   4   0   2      133.95      139.43      5.90 o 
   5   0   2      377.55      358.19     10.10 o 
   6   0   2       22.30       21.36      3.32 o 
   7   0   2        0.47        0.69      3.32 o 
   8   0   2       55.50       69.69      6.87 o 
   9   0   2       24.21       23.76      6.30 o 
  10   0   2        0.08       -1.09      5.15 o 
  11   0   2        2.72       -3.78      6.87 o 
 -10   1   2        1.78       -2.98      5.50 o 
  -9   1   2        0.96        6.76      4.98 o 
  -8   1   2        0.01        0.46      3.84 o 
  -7   1   2        7.64        6.93      4.52 o 
  -6   1   2        5.46        5.50      3.15 o 
  -5   1   2       42.60       34.13      4.35 o 
  -4   1   2      145.88      155.70      6.53 o 
  -3   1   2      140.14      135.84      5.45 o 
  -2   1   2      100.23       97.15      4.07 o 
  -1   1   2     1462.03     1443.79     11.87 o 
   0   1   2     4151.26     3894.60     50.44 o 
   1   1   2      131.65      133.63      3.39 o 
   2   1   2       35.13       25.38      2.63 o 
   3   1   2        8.56        7.90      2.00 o 
   4   1   2     2873.42     2915.45     23.23 o 
   5   1   2      139.39      137.01      6.42 o 
   6   1   2      364.02      340.96     11.07 o 
   7   1   2        8.36       11.68      3.44 o 
   8   1   2       77.97       90.32      7.10 o 
   9   1   2      107.02      114.78      8.99 o 
  10   1   2        0.17        4.29      4.58 o 
  11   1   2        2.47       -3.66      6.01 o 
 -10   2   2        1.89        0.00      6.47 o 
  -9   2   2        7.85       17.46      5.04 o 
  -8   2   2        0.13        0.46      4.52 o 
  -7   2   2        0.64        2.00      3.15 o 
  -6   2   2      190.66      192.76      9.74 o 
  -5   2   2        3.39        7.56      3.15 o 
  -4   2   2      730.86      807.05     14.55 o 
  -3   2   2        2.89        3.26      2.18 o 
  -2   2   2      146.87      133.58      5.27 o 
  -1   2   2        2.80        4.52      1.66 o 
   0   2   2        7.65       -2.00      2.00 o 
   1   2   2       91.44       80.49      3.33 o 
   2   2   2       15.75       16.03      2.12 o 
   3   2   2      212.70      188.41      5.97 o 
   4   2   2      326.84      320.39      8.61 o 
   5   2   2      234.75      209.40      8.20 o 
   6   2   2       17.68       17.58      3.89 o 
   7   2   2       94.66      110.60      7.05 o 
   8   2   2       95.84       92.04      7.56 o 
   9   2   2       26.02       33.09      5.21 o 
  10   2   2       21.90       30.92      6.41 o 
  11   2   2        5.60       -1.20      6.36 o 
  -9   3   2        3.81       -4.06      6.76 o 
  -8   3   2      110.25      123.77      9.68 o 
  -7   3   2      118.21      125.50      9.51 o 
  -6   3   2       50.59       43.81      5.96 o 
  -5   3   2      142.65      145.92      7.96 o 
  -4   3   2        1.13       -2.40      2.58 o 
  -3   3   2      356.09      351.64     10.10 o 
  -2   3   2      152.33      148.17      5.96 o 
  -1   3   2      318.72      308.10      7.87 o 
   0   3   2        0.04        0.70      0.91 o 
   1   3   2     1178.39     1144.93     12.12 o 
   2   3   2      278.33      252.79      6.77 o 
   3   3   2       67.34       73.38      4.12 o 
   4   3   2      245.67      224.31      7.51 o 
   5   3   2       12.46       14.03      2.75 o 
   6   3   2      199.87      196.52      8.60 o 
   7   3   2        1.47        1.32      3.09 o 
   8   3   2       27.70       31.15      5.10 o 
   9   3   2       35.53       33.04      6.07 o 
  10   3   2        6.65        7.84      5.78 o 
  11   3   2       20.70       18.49      6.87 o 
  -9   4   2       13.20        0.00      8.24 o 
  -8   4   2      166.39      172.71     12.83 o 
  -7   4   2       70.70       61.28      7.73 o 
  -6   4   2       68.47       63.85      7.50 o 
  -5   4   2       46.52       39.23      5.84 o 
  -4   4   2      132.14      110.74      7.28 o 
  -3   4   2      176.18      181.04      7.85 o 
  -2   4   2        0.00        3.32      2.40 o 
  -1   4   2       17.85       17.98      2.63 o 
   0   4   2     2695.34     2753.30     17.05 o 
   1   4   2      275.77      286.81      7.75 o 
   2   4   2      285.82      302.65      7.98 o 
   3   4   2       88.28       74.19      4.47 o 
   4   4   2      375.49      381.04     10.16 o 
   5   4   2      497.39      466.16     12.17 o 
   6   4   2       52.20       51.77      5.50 o 
   7   4   2       55.49       61.05      5.96 o 
   8   4   2        1.33        5.15      3.89 o 
   9   4   2        0.00        4.58      3.84 o 
  10   4   2       16.30       21.53      5.44 o 
  11   4   2       33.96       32.98      8.59 o 
  -8   5   2        0.17       10.48      5.15 o 
  -7   5   2       20.82       17.98      6.13 o 
  -6   5   2       50.99       60.36      6.76 o 
  -5   5   2        2.03       -0.80      3.72 o 
  -4   5   2        4.20        2.40      2.92 o 
  -3   5   2       99.98       93.02      6.59 o 
  -2   5   2      173.71      178.34      7.74 o 
  -1   5   2       20.60       35.79      3.95 o 
   0   5   2      275.30      258.65      5.96 o 
   1   5   2     2833.73     3039.87     25.50 o 
   2   5   2      763.60      830.46     13.41 o 
   3   5   2      650.89      669.94     12.48 o 
   4   5   2        8.05       13.00      2.92 o 
   5   5   2      236.86      221.10      9.06 o 
   6   5   2      441.69      454.62     13.71 o 
   7   5   2       43.01       40.48      5.04 o 
   8   5   2       15.79       11.97      5.04 o 
   9   5   2       50.49       49.53      6.18 o 
  10   5   2       17.24       20.38      5.95 o 
  11   5   2        1.16        0.00      5.78 o 
  -8   6   2       22.55       34.75      7.62 o 
  -7   6   2        0.65       -5.04      5.61 o 
  -6   6   2        9.53       19.92      5.38 o 
  -5   6   2       42.15       47.64      6.64 o 
  -4   6   2      405.38      391.05     14.51 o 
  -3   6   2       92.06       84.54      6.93 o 
  -2   6   2       72.24       61.40      5.61 o 
  -1   6   2      106.41      111.30      6.64 o 
   0   6   2      124.90      113.38      4.52 o 
   1   6   2       20.94       21.24      3.32 o 
   2   6   2      270.77      269.67      9.35 o 
   3   6   2        0.05        1.32      2.40 o 
   4   6   2       13.35       15.75      3.44 o 
   5   6   2        1.36        0.63      2.86 o 
   6   6   2        5.33        1.37      3.61 o 
   7   6   2       89.51       76.92      6.82 o 
   8   6   2        1.61       -1.72      4.29 o 
   9   6   2       10.35       19.18      5.32 o 
  10   6   2       17.83       17.18      6.81 o 
  11   6   2        5.59        6.87      5.27 o 
  -7   7   2        1.82        3.09      5.78 o 
  -6   7   2       25.68       20.96      6.81 o 
  -5   7   2       53.99       41.46      7.90 o 
  -4   7   2      103.43       97.88      9.39 o 
  -3   7   2       62.95       59.10      6.87 o 
  -2   7   2        3.04        4.35      2.81 o 
  -1   7   2        7.19        7.04      3.32 o 
   0   7   2       19.41       15.66      2.81 o 
   1   7   2        0.71       -2.81      2.81 o 
   2   7   2       17.35       18.89      3.84 o 
   3   7   2        0.15       -0.29      2.69 o 
   4   7   2        5.61        9.33      3.26 o 
   5   7   2       31.21       30.12      4.64 o 
   6   7   2       97.89       90.84      7.39 o 
   7   7   2        4.48        5.44      4.47 o 
   8   7   2       73.75       82.69      8.07 o 
   9   7   2       46.52       40.43      6.81 o 
  10   7   2        8.04        9.85      5.84 o 
  -6   8   2        2.69        7.96      5.84 o 
  -5   8   2        5.06        4.41      5.61 o 
  -4   8   2       38.99       37.51      6.99 o 
  -3   8   2       61.78       54.75      7.33 o 
  -2   8   2       27.40       20.96      5.15 o 
  -1   8   2       16.21       19.93      4.35 o 
   0   8   2       13.75       14.08      2.83 o 
   1   8   2        0.30        4.29      3.49 o 
   2   8   2      128.72      138.00      7.96 o 
   3   8   2        6.43        3.21      3.32 o 
   4   8   2        3.55        6.30      3.61 o 
   5   8   2        5.79        5.84      4.12 o 
   6   8   2       41.55       38.59      6.99 o 
   7   8   2      302.19      328.30     14.21 o 
   8   8   2       24.75       29.49      6.24 o 
   9   8   2       34.40       26.45      7.79 o 
  10   8   2       17.20       22.56      6.70 o 
  -5   9   2        6.22       16.03      5.32 o 
  -4   9   2        2.36        4.52      5.21 o 
  -3   9   2       16.74       21.76      4.58 o 
  -2   9   2        4.84       -3.84      4.52 o 
  -1   9   2        1.73        5.84      4.18 o 
   0   9   2       10.91        3.42      3.23 o 
   1   9   2       67.11       64.25      6.70 o 
   2   9   2       52.02       64.08      7.79 o 
   3   9   2      299.40      291.41     13.24 o 
   4   9   2      245.39      246.13     12.21 o 
   5   9   2       26.50       15.86      6.07 o 
   6   9   2       12.63       13.05      6.01 o 
   7   9   2       36.11       31.03      6.64 o 
   8   9   2       42.44       52.56      6.81 o 
   9   9   2        6.64        5.32      5.90 o 
  -4  10   2        1.03        2.52      5.04 o 
  -3  10   2        0.86        2.92      4.92 o 
  -2  10   2        0.00        0.00      4.47 o 
  -1  10   2        0.54       -3.09      5.21 o 
   0  10   2       11.91       -0.50      3.70 o 
   1  10   2       23.79       24.85      5.44 o 
   2  10   2        0.59       -1.89      4.64 o 
   3  10   2        0.53        6.13      4.01 o 
   4  10   2       18.10       17.23      5.38 o 
   5  10   2       12.33        3.49      5.73 o 
   6  10   2       10.11        4.18      5.61 o 
   7  10   2        2.29        6.07      5.55 o 
   8  10   2        0.42        1.77      4.69 o 
   9  10   2        6.95       -3.84      6.41 o 
  -2  11   2        5.76        2.46      5.21 o 
  -1  11   2        1.12        6.47      4.01 o 
   0  11   2        6.83       12.93      3.48 o 
   1  11   2        1.32        8.70      4.92 o 
   2  11   2        4.81        4.29      5.32 o 
   3  11   2        0.10       -2.12      4.41 o 
   4  11   2        0.18        3.26      4.81 o 
   5  11   2        0.09       -0.57      4.69 o 
   6  11   2        0.18       -3.49      6.01 o 
   7  11   2        0.13       -5.50      5.84 o 
   0  12   2        0.04       -3.74      5.10 o 
   1  12   2        0.37        8.65      3.84 o 
   2  12   2        0.44        5.50      4.35 o 
   3  12   2        6.90       13.91      4.64 o 
   4  12   2        3.19        8.53      5.27 o 
   5  12   2        4.37        9.96      6.41 o 
  -5 -11   3        5.44       13.17      5.44 o 
  -4 -11   3        1.47        6.70      4.92 o 
  -3 -11   3        3.28        5.95      4.81 o 
  -2 -11   3        1.52       -2.40      5.73 o 
  -1 -11   3        0.41        4.81      4.24 o 
   0 -11   3        2.85        2.26      5.84 o 
   1 -11   3        0.89        2.52      5.32 o 
  -7 -10   3        2.79       -3.15      5.78 o 
  -6 -10   3        0.06       -2.98      5.27 o 
  -5 -10   3        7.33       12.94      5.32 o 
  -4 -10   3        0.23       -3.78      5.27 o 
  -3 -10   3        2.27        1.60      4.58 o 
  -2 -10   3        4.48       -5.61      5.61 o 
  -1 -10   3        0.01       -2.12      4.18 o 
   0 -10   3        4.09        6.09      3.71 o 
   1 -10   3        0.74       -1.15      4.92 o 
   2 -10   3        3.27        2.92      5.55 o 
   3 -10   3        0.92        1.26      5.78 o 
  -8  -9   3        5.65        0.63      6.24 o 
  -7  -9   3       12.13       23.42      5.38 o 
  -6  -9   3        4.96        2.12      5.04 o 
  -5  -9   3       12.26        5.55      6.30 o 
  -4  -9   3        3.75        7.73      3.49 o 
  -3  -9   3        3.41        9.39      4.18 o 
  -2  -9   3        0.60       -0.46      4.06 o 
  -1  -9   3       13.49       15.80      4.24 o 
   0  -9   3        0.08        1.96      2.97 o 
   1  -9   3       10.56       16.26      5.44 o 
   2  -9   3        8.14        7.27      4.64 o 
   3  -9   3        7.14        6.64      5.38 o 
   4  -9   3        0.69       -4.64      4.64 o 
  -9  -8   3        0.12       -3.15      5.32 o 
  -8  -8   3        4.95        8.59      4.92 o 
  -7  -8   3       16.62       24.62      5.27 o 
  -6  -8   3       52.66       59.15      7.16 o 
  -5  -8   3       99.11       94.21      8.19 o 
  -4  -8   3       19.06       21.41      5.27 o 
  -3  -8   3      210.94      208.23     11.52 o 
  -2  -8   3      156.76      145.91      9.97 o 
  -1  -8   3       22.10       20.21      4.58 o 
   0  -8   3        1.09        1.86      3.30 o 
   1  -8   3      438.28      440.95     16.17 o 
   2  -8   3       30.63       21.76      6.87 o 
   3  -8   3       75.43       75.82      7.62 o 
   4  -8   3        2.69        0.52      5.04 o 
   5  -8   3        1.05        3.44      5.04 o 
   6  -8   3        1.49       -0.63      5.04 o 
  -9  -7   3        0.37        2.35      5.15 o 
  -8  -7   3        7.39        2.12      4.64 o 
  -7  -7   3        0.66        2.92      3.95 o 
  -6  -7   3        0.19        0.86      4.12 o 
  -5  -7   3       34.92       24.79      5.50 o 
  -4  -7   3       26.61       26.97      5.33 o 
  -3  -7   3      669.04      667.41     17.68 o 
  -2  -7   3        7.91        5.95      3.84 o 
  -1  -7   3        0.99        0.34      3.09 o 
   0  -7   3       69.56       63.63      4.52 o 
   1  -7   3       12.48        7.04      4.58 o 
   2  -7   3      151.76      153.87      9.74 o 
   3  -7   3       84.54       88.14      7.79 o 
   4  -7   3       19.17       19.98      5.38 o 
   5  -7   3        1.58        2.06      4.64 o 
   6  -7   3       13.30       28.80      5.61 o 
   7  -7   3        0.02       -3.15      5.55 o 
 -10  -6   3       28.54       28.11      7.39 o 
  -9  -6   3       33.76       36.30      7.21 o 
  -8  -6   3        8.08        6.53      4.47 o 
  -7  -6   3       63.52       61.45      7.27 o 
  -6  -6   3        3.02        4.47      3.26 o 
  -5  -6   3        2.21        5.50      2.92 o 
  -4  -6   3       50.07       48.79      5.61 o 
  -3  -6   3      141.34      130.62      8.19 o 
  -2  -6   3      101.75       88.38      6.07 o 
  -1  -6   3        0.96        0.29      3.03 o 
   0  -6   3      146.66      139.28     16.53 o 
   1  -6   3       43.80       41.52      4.64 o 
   2  -6   3       37.71       28.23      5.21 o 
   3  -6   3       46.77       35.22      6.64 o 
   4  -6   3       77.01       70.79      7.27 o 
   5  -6   3       32.27       28.63      6.24 o 
   6  -6   3        0.06       -0.52      4.06 o 
   7  -6   3        3.23       -2.29      5.95 o 
   8  -6   3       44.42       50.67      8.82 o 
 -10  -5   3       94.28      124.22     11.28 o 
  -9  -5   3        0.79       -5.95      5.95 o 
  -8  -5   3       40.13       46.95      6.41 o 
  -7  -5   3      158.62      155.13     10.03 o 
  -6  -5   3        1.59       -0.74      3.49 o 
  -5  -5   3        7.93        8.99      2.98 o 
  -4  -5   3       29.28       25.71      4.18 o 
  -3  -5   3        0.30       -1.09      2.63 o 
  -2  -5   3        1.21       -0.23      2.52 o 
  -1  -5   3       55.27       59.39      4.52 o 
   0  -5   3       94.96       88.00      4.55 o 
   1  -5   3        6.66        8.02      2.69 o 
   2  -5   3        0.62       -2.63      2.81 o 
   3  -5   3      270.86      264.90     10.49 o 
   4  -5   3       12.30       15.06      4.01 o 
   5  -5   3        2.49        9.27      3.84 o 
   6  -5   3       33.76       31.95      6.07 o 
   7  -5   3       51.42       41.17      7.04 o 
   8  -5   3       34.45       46.44      7.27 o 
 -10  -4   3       18.94       21.18      6.76 o 
  -9  -4   3       50.24       40.94      8.25 o 
  -8  -4   3      398.55      448.42     16.91 o 
  -7  -4   3        0.76       -4.41      4.41 o 
  -6  -4   3       35.52       43.17      5.10 o 
  -5  -4   3       20.13       21.64      4.35 o 
  -4  -4   3      282.83      300.46     10.26 o 
  -3  -4   3        0.05        1.20      2.12 o 
  -2  -4   3      990.52     1089.47     15.85 o 
  -1  -4   3     1135.19     1259.05     16.50 o 
   0  -4   3      534.13      557.58     10.60 o 
   1  -4   3       29.21       26.17      3.55 o 
   2  -4   3     1122.80     1157.95     17.23 o 
   3  -4   3       36.95       31.09      4.12 o 
   4  -4   3       61.57       62.48      5.67 o 
   5  -4   3       12.50        9.68      3.49 o 
   6  -4   3        4.57        0.00      4.52 o 
   7  -4   3       32.45       39.85      5.95 o 
   8  -4   3       10.73        3.21      5.21 o 
   9  -4   3        0.04       -6.18      6.18 o 
 -10  -3   3       10.30        8.70      6.41 o 
  -9  -3   3        2.41        5.10      4.41 o 
  -8  -3   3        0.32        3.09      3.78 o 
  -7  -3   3       10.56        6.13      4.47 o 
  -6  -3   3        3.12        2.00      4.06 o 
  -5  -3   3       39.46       40.03      4.41 o 
  -4  -3   3       30.05       29.20      3.95 o 
  -3  -3   3      436.12      484.57     11.20 o 
  -2  -3   3       68.02       89.59      5.04 o 
  -1  -3   3        2.34        1.20      2.00 o 
   0  -3   3     1074.24     1056.98     22.06 o 
   1  -3   3      141.52      115.49      5.56 o 
   2  -3   3      348.78      382.45      9.93 o 
   3  -3   3      201.58      193.86      7.74 o 
   4  -3   3      124.79      134.52      6.99 o 
   5  -3   3      106.39      104.37      6.99 o 
   6  -3   3        0.11        4.06      4.06 o 
   7  -3   3        0.01        1.72      3.89 o 
   8  -3   3      130.52      123.21     10.25 o 
   9  -3   3       49.31       46.15      7.90 o 
 -10  -2   3       23.47       31.78      6.36 o 
  -9  -2   3       26.76       25.77      7.39 o 
  -8  -2   3        1.77        2.18      4.12 o 
  -7  -2   3        7.02        9.05      4.52 o 
  -6  -2   3       13.80       12.54      4.07 o 
  -5  -2   3       19.70       11.68      3.26 o 
  -4  -2   3      712.16      724.71     14.15 o 
  -3  -2   3      432.49      473.27     10.57 o 
  -2  -2   3      116.33      114.22      5.10 o 
  -1  -2   3      102.97      103.79      4.24 o 
   0  -2   3      535.10      555.90     18.22 o 
   1  -2   3       31.19       31.96      3.04 o 
   2  -2   3      272.12      261.89      7.52 o 
   3  -2   3      337.06      314.77      9.01 o 
   4  -2   3      161.75      160.80      6.99 o 
   5  -2   3       50.90       51.66      4.52 o 
   6  -2   3        7.64        8.47      3.55 o 
   7  -2   3       29.00       25.71      5.10 o 
   8  -2   3        0.48        2.29      4.64 o 
   9  -2   3       64.02       73.87      8.53 o 
  10  -2   3       10.54       11.45      5.38 o 
 -10  -1   3       66.27       75.82      9.45 o 
  -9  -1   3      234.71      213.03     13.52 o 
  -8  -1   3        0.53       -1.32      4.64 o 
  -7  -1   3      193.87      184.16     10.03 o 
  -6  -1   3      107.07       96.35      6.99 o 
  -5  -1   3       92.65       91.48      5.90 o 
  -4  -1   3       29.94       27.83      3.03 o 
  -3  -1   3      153.86      163.82      6.08 o 
  -2  -1   3        1.21        0.29      1.26 o 
  -1  -1   3      227.96      206.72      5.51 o 
   0  -1   3     2958.68     2901.12     72.19 o 
   1  -1   3     3306.60     3447.53     20.35 o 
   2  -1   3     5222.81     5243.95     27.73 o 
   3  -1   3       82.65       79.69      4.24 o 
   4  -1   3        0.45       -0.86      2.23 o 
   5  -1   3        0.33        2.35      2.35 o 
   6  -1   3       14.28       17.81      3.44 o 
   7  -1   3        0.58        3.32      2.81 o 
   8  -1   3        7.51        3.44      4.41 o 
   9  -1   3        3.69       -3.49      4.87 o 
  10  -1   3       26.62       27.48      7.44 o 
 -10   0   3       27.26       30.92      8.07 o 
  -9   0   3       11.05       -3.61      6.36 o 
  -8   0   3      139.77      129.51      9.97 o 
  -7   0   3        0.03        4.58      3.26 o 
  -6   0   3       65.72       69.81      6.87 o 
  -5   0   3      330.63      314.53     10.38 o 
  -4   0   3     1484.51     1611.46     19.59 o 
  -3   0   3     1477.58     1543.72     17.43 o 
  -2   0   3       91.43       99.25      4.13 o 
  -1   0   3      742.04      733.57      9.13 o 
   0   0   3       83.47      138.41      3.20 o 
   1   0   3      110.47      104.02      3.78 o 
   2   0   3       94.65       87.58      4.13 o 
   3   0   3     3241.37     3265.03     28.80 o 
   4   0   3       47.71       38.49      3.84 o 
   5   0   3      115.90      113.21      6.24 o 
   6   0   3       18.16       15.52      4.12 o 
   7   0   3        3.85        9.39      3.26 o 
   8   0   3        4.63       -4.12      4.64 o 
   9   0   3        0.21        4.75      3.84 o 
  10   0   3        5.37        6.07      6.30 o 
  11   0   3        1.09       -5.04      5.90 o 
 -10   1   3       16.84       18.44      6.70 o 
  -9   1   3        9.14        5.90      5.67 o 
  -8   1   3        1.29        1.37      3.66 o 
  -7   1   3       22.05       20.27      5.21 o 
  -6   1   3        3.23        5.73      3.78 o 
  -5   1   3        8.99       15.23      3.03 o 
  -4   1   3        0.05       -2.29      2.29 o 
  -3   1   3      994.01     1040.83     14.19 o 
  -2   1   3       87.89       84.92      4.13 o 
  -1   1   3     1623.39     1646.36     13.89 o 
   0   1   3     5412.26     4886.74    175.48 o 
   1   1   3      344.97      306.03      5.70 o 
   2   1   3    60544.87    60104.98    427.95 o 
   3   1   3     2963.66     3067.10     21.65 o 
   4   1   3      397.67      391.46      9.59 o 
   5   1   3     1340.66     1371.15     17.95 o 
   6   1   3      184.65      185.22      8.48 o 
   7   1   3       21.60       18.78      3.55 o 
   8   1   3      182.62      209.47     10.26 o 
   9   1   3        3.66       -3.66      5.61 o 
  10   1   3       28.71       26.62      6.47 o 
  11   1   3        8.21       11.62      6.36 o 
 -10   2   3        0.85        0.63      5.67 o 
  -9   2   3        1.05        0.57      5.32 o 
  -8   2   3        5.82        6.81      4.01 o 
  -7   2   3        0.02        3.38      3.44 o 
  -6   2   3       31.92       32.24      4.47 o 
  -5   2   3       15.99       20.84      3.21 o 
  -4   2   3      290.58      295.00      9.86 o 
  -3   2   3      491.81      549.80     10.97 o 
  -2   2   3        1.64        2.63      1.83 o 
  -1   2   3     1510.29     1497.93     14.36 o 
   0   2   3     2499.17     2401.22     11.90 o 
   1   2   3      204.85      178.92      4.99 o 
   2   2   3     3572.50     3561.73     21.48 o 
   3   2   3      354.98      360.15      7.52 o 
   4   2   3       21.50       22.10      2.63 o 
   5   2   3      288.63      258.67      8.83 o 
   6   2   3       83.28       87.92      5.84 o 
   7   2   3       27.83       31.72      4.07 o 
   8   2   3       14.16       14.37      4.47 o 
   9   2   3       10.96        6.81      6.01 o 
  10   2   3       10.70        5.21      5.67 o 
  11   2   3       10.56       19.18      6.76 o 
  -9   3   3       11.97       12.37      7.44 o 
  -8   3   3       71.53       76.22      7.85 o 
  -7   3   3       29.61       28.63      5.84 o 
  -6   3   3       13.73       13.51      5.21 o 
  -5   3   3       20.92       18.78      4.01 o 
  -4   3   3      347.59      363.18     11.41 o 
  -3   3   3      237.97      240.92      8.43 o 
  -2   3   3       43.26       39.75      3.38 o 
  -1   3   3       39.69       34.13      3.15 o 
   0   3   3      299.39      268.73      5.13 o 
   1   3   3       60.63       57.75      3.61 o 
   2   3   3      233.97      222.92      6.60 o 
   3   3   3        4.26        1.83      1.77 o 
   4   3   3       77.90       79.62      4.81 o 
   5   3   3        0.00        0.46      2.35 o 
   6   3   3        3.63       -2.23      3.78 o 
   7   3   3        2.91        4.64      3.26 o 
   8   3   3       71.13       68.09      6.41 o 
   9   3   3       23.31       32.46      5.73 o 
  10   3   3       85.00       82.64      8.65 o 
  11   3   3        4.13        0.00      5.84 o 
  -9   4   3        1.68       13.74      6.07 o 
  -8   4   3        0.21        9.90      5.73 o 
  -7   4   3      195.00      218.80     13.18 o 
  -6   4   3      452.97      482.45     16.06 o 
  -5   4   3      131.03      119.84      7.85 o 
  -4   4   3        0.24       -2.81      3.09 o 
  -3   4   3       11.22        9.10      2.75 o 
  -2   4   3      415.45      421.43     11.02 o 
  -1   4   3      145.54      139.49      6.30 o 
   0   4   3       12.14       11.86      1.77 o 
   1   4   3      591.27      595.86     10.12 o 
   2   4   3      328.55      324.66      8.67 o 
   3   4   3      401.92      414.00      9.88 o 
   4   4   3       12.59       16.55      2.98 o 
   5   4   3        6.55        9.33      2.35 o 
   6   4   3        0.65        1.77      2.63 o 
   7   4   3       54.77       56.52      5.50 o 
   8   4   3       87.14       68.21      6.93 o 
   9   4   3       48.84       49.30      7.16 o 
  10   4   3        1.74        3.66      5.15 o 
  11   4   3        2.32       13.68      5.61 o 
  -8   5   3        1.71        9.50      4.75 o 
  -7   5   3       14.02       17.23      5.50 o 
  -6   5   3        3.56        4.58      5.10 o 
  -5   5   3        0.16        0.00      3.66 o 
  -4   5   3        5.64        5.61      4.01 o 
  -3   5   3       63.61       65.12      5.56 o 
  -2   5   3       38.61       35.56      4.41 o 
  -1   5   3      415.86      471.66     11.94 o 
   0   5   3      390.05      432.19      7.69 o 
   1   5   3      103.61      103.13      5.56 o 
   2   5   3      330.10      334.80      9.52 o 
   3   5   3      438.54      399.98     10.74 o 
   4   5   3        1.21        0.97      2.40 o 
   5   5   3       11.28       12.71      2.52 o 
   6   5   3       74.63       66.15      6.41 o 
   7   5   3       11.09        8.30      4.64 o 
   8   5   3       41.68       47.30      5.55 o 
   9   5   3       25.56       20.15      6.07 o 
  10   5   3       27.60       28.80      6.64 o 
  11   5   3        0.34       -6.13      6.13 o 
  -7   6   3       18.54       26.22      6.53 o 
  -6   6   3        0.28        0.00      4.92 o 
  -5   6   3        5.40        2.23      4.35 o 
  -4   6   3        5.23        5.15      4.29 o 
  -3   6   3      348.36      351.89     12.96 o 
  -2   6   3       64.48       68.84      5.78 o 
  -1   6   3        2.59        3.72      2.81 o 
   0   6   3      258.59      262.31      8.17 o 
   1   6   3       88.70       96.52      5.96 o 
   2   6   3      121.11      135.95      6.82 o 
   3   6   3       45.76       56.01      5.27 o 
   4   6   3       32.89       30.35      3.72 o 
   5   6   3       28.72       35.10      4.29 o 
   6   6   3       23.76       19.18      5.04 o 
   7   6   3       45.03       51.48      5.73 o 
   8   6   3        2.95        3.03      4.24 o 
   9   6   3       16.06       13.17      6.30 o 
  10   6   3       24.91       26.97      6.87 o 
  11   6   3        8.11        9.28      5.78 o 
  -7   7   3        0.20       -3.09      5.73 o 
  -6   7   3        0.11       -5.04      5.38 o 
  -5   7   3        1.31       -4.01      4.87 o 
  -4   7   3      320.22      290.10     13.87 o 
  -3   7   3      178.10      163.91      9.85 o 
  -2   7   3       18.04       13.97      4.18 o 
  -1   7   3        3.11        0.34      3.21 o 
   0   7   3        4.43        4.96      2.06 o 
   1   7   3        0.48       -2.92      2.92 o 
   2   7   3       32.91       28.63      4.70 o 
   3   7   3        9.86       10.13      3.95 o 
   4   7   3       21.87       28.63      4.01 o 
   5   7   3      108.81      111.81      7.73 o 
   6   7   3        0.03       -2.23      3.89 o 
   7   7   3       24.04       31.15      5.15 o 
   8   7   3        3.29       -2.29      5.10 o 
   9   7   3       38.96       35.96      6.76 o 
  10   7   3        2.83        6.30      5.61 o 
  -6   8   3        7.33       14.77      5.84 o 
  -5   8   3       11.79       13.91      6.13 o 
  -4   8   3       48.80       43.46      7.79 o 
  -3   8   3       38.33       40.54      6.53 o 
  -2   8   3       14.09       11.85      4.92 o 
  -1   8   3       31.90       32.64      4.29 o 
   0   8   3        4.31        4.76      2.47 o 
   1   8   3        0.49        0.74      3.09 o 
   2   8   3      103.75      109.17      7.50 o 
   3   8   3       31.63       22.79      4.81 o 
   4   8   3       20.57       24.62      4.52 o 
   5   8   3        2.26       11.28      4.01 o 
   6   8   3        6.05       11.68      3.61 o 
   7   8   3       34.70       41.17      6.07 o 
   8   8   3       93.39      105.61     10.14 o 
   9   8   3       20.06       13.68      6.70 o 
  10   8   3        9.74        5.44      6.36 o 
  -5   9   3        0.74        7.44      5.27 o 
  -4   9   3        5.99       -1.72      4.92 o 
  -3   9   3        9.47        3.15      5.55 o 
  -2   9   3        2.87        0.97      4.35 o 
  -1   9   3        0.00        1.83      3.44 o 
   0   9   3       14.65       14.60      3.31 o 
   1   9   3        0.00       -4.52      4.52 o 
   2   9   3        5.54        4.06      4.29 o 
   3   9   3      154.62      134.28      9.45 o 
   4   9   3      466.22      442.21     15.83 o 
   5   9   3       97.29      105.27      8.42 o 
   6   9   3       49.09       43.46      7.16 o 
   7   9   3       23.50       29.77      6.18 o 
   8   9   3        0.40        3.21      5.10 o 
   9   9   3       35.53       47.41      8.53 o 
  -4  10   3        0.95        6.98      5.78 o 
  -3  10   3        0.29        2.35      4.47 o 
  -2  10   3        0.06        4.92      4.35 o 
  -1  10   3        6.84       10.88      5.44 o 
   0  10   3        0.07       -0.40      4.44 o 
   1  10   3       17.74       30.00      5.38 o 
   2  10   3       66.67       58.07      7.67 o 
   3  10   3       17.61        9.85      5.44 o 
   4  10   3        0.75        0.46      4.41 o 
   5  10   3       12.44       14.71      6.01 o 
   6  10   3       10.53       12.37      5.21 o 
   7  10   3       22.64       29.49      6.93 o 
   8  10   3        0.18        7.61      4.58 o 
   9  10   3        9.77       16.37      6.64 o 
  -2  11   3        7.01        3.72      6.30 o 
  -1  11   3        0.30       -6.30      6.30 o 
   0  11   3        0.06       -0.57      3.24 o 
   1  11   3        0.03        1.60      3.89 o 
   2  11   3        0.38        8.53      4.64 o 
   3  11   3        1.81        6.41      4.52 o 
   4  11   3        0.69       11.28      4.64 o 
   5  11   3        4.93        6.07      5.84 o 
   6  11   3        2.36        6.87      5.44 o 
   7  11   3        1.88       -5.21      5.21 o 
   8  11   3        2.11       -6.76      6.76 o 
   0  12   3        0.19       -1.91      8.90 o 
   1  12   3        4.41        6.81      5.84 o 
   2  12   3        0.02       -6.18      6.18 o 
   3  12   3        0.32        6.01      4.58 o 
   4  12   3        0.02        2.40      5.67 o 
   5  12   3        2.04        3.09      5.61 o 
   6  12   3        3.75       12.08      6.07 o 
  -4 -11   4        0.12        7.56      5.55 o 
  -3 -11   4        4.07        8.70      5.95 o 
  -2 -11   4        1.12        8.02      5.73 o 
  -1 -11   4        0.00       -0.63      5.27 o 
   0 -11   4        1.65        8.20      4.12 o 
  -6 -10   4        0.70       -1.26      5.95 o 
  -5 -10   4        4.88        3.49      5.38 o 
  -4 -10   4        0.62        7.90      4.47 o 
  -3 -10   4        1.82       -2.23      4.92 o 
  -2 -10   4        3.53        9.33      4.64 o 
  -1 -10   4        1.89       -5.67      5.67 o 
   0 -10   4        0.00        2.01      3.35 o 
   1 -10   4        7.95        1.72      5.21 o 
   2 -10   4        3.65        3.03      5.90 o 
  -7  -9   4        1.88        2.40      6.13 o 
  -6  -9   4       24.30       19.52      6.93 o 
  -5  -9   4        1.10       -4.75      4.92 o 
  -4  -9   4        0.78        2.52      4.41 o 
  -3  -9   4        5.66        7.33      5.04 o 
  -2  -9   4        0.14        1.95      4.35 o 
  -1  -9   4        3.37        8.70      4.12 o 
   0  -9   4        3.99        3.53      3.70 o 
   1  -9   4       13.21        8.19      5.55 o 
   2  -9   4        0.11       -4.29      5.04 o 
   3  -9   4        0.01       -5.04      5.04 o 
   4  -9   4       15.46       17.00      6.76 o 
  -8  -8   4        2.56       10.71      6.18 o 
  -7  -8   4       24.23       27.94      6.07 o 
  -6  -8   4       10.14        2.00      4.58 o 
  -5  -8   4       88.70       87.45      8.13 o 
  -4  -8   4       51.44       54.92      6.81 o 
  -3  -8   4      102.35      110.94      8.93 o 
  -2  -8   4      186.57      170.73     10.37 o 
  -1  -8   4       90.51       94.10      8.71 o 
   0  -8   4        7.57        8.41      3.70 o 
   1  -8   4        0.06       -4.92      5.04 o 
   2  -8   4       19.33       21.18      5.84 o 
   3  -8   4       67.70       59.21      8.13 o 
   4  -8   4       53.40       63.27      8.13 o 
   5  -8   4        0.04        5.84      4.69 o 
  -9  -7   4        0.00       -1.83      4.64 o 
  -8  -7   4        0.53        1.09      5.32 o 
  -7  -7   4        5.42       -0.52      5.50 o 
  -6  -7   4        6.96        8.36      4.81 o 
  -5  -7   4        9.93        1.32      4.87 o 
  -4  -7   4        6.58        4.81      3.95 o 
  -3  -7   4       59.40       45.81      6.70 o 
  -2  -7   4      440.45      469.48     14.63 o 
  -1  -7   4       13.75       15.46      4.12 o 
   0  -7   4        5.65        1.45      2.80 o 
   1  -7   4      371.40      381.99     13.88 o 
   2  -7   4       40.95       43.18      6.41 o 
   3  -7   4        7.43        2.18      5.61 o 
   4  -7   4      121.33      136.15      9.74 o 
   5  -7   4       16.12       25.71      5.15 o 
   6  -7   4        4.09        5.21      5.21 o 
   7  -7   4        2.87        2.52      6.18 o 
  -9  -6   4       13.45       23.25      5.67 o 
  -8  -6   4        3.33        0.52      4.81 o 
  -7  -6   4       40.17       31.55      6.64 o 
  -6  -6   4        0.29       -4.64      4.64 o 
  -5  -6   4        7.88        5.04      3.72 o 
  -4  -6   4        3.76        6.81      3.21 o 
  -3  -6   4      355.54      327.27     12.04 o 
  -2  -6   4        8.92        2.58      3.89 o 
  -1  -6   4        5.01       -0.97      3.44 o 
   0  -6   4       56.68       56.93      3.91 o 
   1  -6   4      104.82      109.17      7.39 o 
   2  -6   4       33.41       19.24      5.10 o 
   3  -6   4       13.90        8.87      4.52 o 
   4  -6   4        1.97        2.98      4.52 o 
   5  -6   4        6.95        0.46      5.27 o 
   6  -6   4        1.43       -1.55      4.87 o 
   7  -6   4       10.19        7.50      7.10 o 
 -10  -5   4        1.45        4.98      6.93 o 
  -9  -5   4       17.52       14.49      7.16 o 
  -8  -5   4      141.04      150.93     11.00 o 
  -7  -5   4       14.83       13.68      4.75 o 
  -6  -5   4       11.16        3.95      4.58 o 
  -5  -5   4       44.02       44.95      5.15 o 
  -4  -5   4       21.09       24.05      4.41 o 
  -3  -5   4       42.56       48.45      4.41 o 
  -2  -5   4       19.23       13.91      3.61 o 
  -1  -5   4      101.26      103.91      6.59 o 
   0  -5   4       14.41       22.81      2.28 o 
   1  -5   4       47.49       40.54      4.47 o 
   2  -5   4      153.18      140.77      7.85 o 
   3  -5   4       50.98       57.78      5.50 o 
   4  -5   4       63.20       66.72      6.53 o 
   5  -5   4        2.11        4.18      3.89 o 
   6  -5   4       38.58       42.54      6.41 o 
   7  -5   4       26.55       27.83      6.30 o 
   8  -5   4        5.16       12.37      4.69 o 
 -10  -4   4        5.02        4.87      5.44 o 
  -9  -4   4       63.28       58.87      8.30 o 
  -8  -4   4      217.77      189.25     12.72 o 
  -7  -4   4      453.83      477.12     16.40 o 
  -6  -4   4       61.89       73.53      6.87 o 
  -5  -4   4        4.18        7.84      2.75 o 
  -4  -4   4        2.56        6.93      4.87 o 
  -3  -4   4        0.31        0.80      2.40 o 
  -2  -4   4        9.97        5.50      3.03 o 
  -1  -4   4        2.44        0.46      2.69 o 
   0  -4   4      472.69      500.33     18.32 o 
   1  -4   4        2.48        2.18      2.40 o 
   2  -4   4       86.65       90.73      6.07 o 
   3  -4   4      118.61      123.51      7.10 o 
   4  -4   4       27.67       36.36      5.15 o 
   5  -4   4       24.65       25.25      4.64 o 
   6  -4   4       26.14       24.85      5.84 o 
   7  -4   4       50.82       61.73      7.16 o 
   8  -4   4        8.69       23.87      5.21 o 
   9  -4   4        0.04        7.96      5.84 o 
 -10  -3   4        0.56        9.62      5.04 o 
  -9  -3   4        1.56        4.24      5.10 o 
  -8  -3   4       23.85       36.59      5.10 o 
  -7  -3   4       37.93       26.28      6.18 o 
  -6  -3   4        5.28       -2.46      3.61 o 
  -5  -3   4      104.99       99.21      6.59 o 
  -4  -3   4       13.98       13.80      3.21 o 
  -3  -3   4       84.54      100.59      5.56 o 
  -2  -3   4     1883.35     2093.56     21.34 o 
  -1  -3   4      556.19      589.36     11.78 o 
   0  -3   4      170.64      166.51      7.37 o 
   1  -3   4      768.70      836.34     13.12 o 
   2  -3   4       53.06       57.84      4.18 o 
   3  -3   4      110.33      116.47      6.13 o 
   4  -3   4        0.96       -0.57      2.81 o 
   5  -3   4        3.12        0.00      2.81 o 
   6  -3   4      101.07      100.41      7.79 o 
   7  -3   4       74.60       68.78      7.27 o 
   8  -3   4       24.03       19.52      6.76 o 
   9  -3   4        0.05       -1.72      4.92 o 
 -10  -2   4       10.83        5.95      6.64 o 
  -9  -2   4        2.04       -1.03      5.38 o 
  -8  -2   4       21.00       28.34      5.50 o 
  -7  -2   4      297.68      301.91     12.95 o 
  -6  -2   4      338.50      322.53     11.87 o 
  -5  -2   4       91.72       77.10      6.07 o 
  -4  -2   4       77.28       88.72      5.73 o 
  -3  -2   4     1424.18     1498.89     18.44 o 
  -2  -2   4      687.32      715.71     11.74 o 
  -1  -2   4      234.57      236.46      7.23 o 
   0  -2   4       34.32       31.34      2.83 o 
   1  -2   4        0.01        0.69      1.49 o 
   2  -2   4       19.77       20.44      2.98 o 
   3  -2   4       56.46       55.27      4.24 o 
   4  -2   4      128.52      123.64      6.88 o 
   5  -2   4       88.40       87.29      6.30 o 
   6  -2   4        1.78       -2.12      3.84 o 
   7  -2   4       29.73       30.29      4.92 o 
   8  -2   4       30.93       33.10      5.78 o 
   9  -2   4       29.86       36.30      6.58 o 
  10  -2   4        3.10       -3.66      6.36 o 
 -10  -1   4       11.01       20.50      5.67 o 
  -9  -1   4        6.12       10.53      5.67 o 
  -8  -1   4      126.53      135.23     10.02 o 
  -7  -1   4        6.16        8.70      4.29 o 
  -6  -1   4        5.83        6.07      3.72 o 
  -5  -1   4       10.70       13.74      2.98 o 
  -4  -1   4       20.41       18.72      2.81 o 
  -3  -1   4       42.07       36.71      3.55 o 
  -2  -1   4        8.47        3.32      1.72 o 
  -1  -1   4      896.56      888.49     11.38 o 
   0  -1   4      479.40      498.74      5.86 o 
   1  -1   4       83.02       74.66      4.01 o 
   2  -1   4        7.86        4.58      1.95 o 
   3  -1   4      929.14      983.55     13.89 o 
   4  -1   4        2.49        4.29      2.40 o 
   5  -1   4       12.90       10.02      3.21 o 
   6  -1   4       42.14       43.35      4.98 o 
   7  -1   4       13.19       10.13      4.18 o 
   8  -1   4        2.47        0.00      4.12 o 
   9  -1   4       70.73       63.57      8.59 o 
  10  -1   4       36.10       51.99      7.62 o 
 -10   0   4       62.20       65.11      8.99 o 
  -9   0   4       83.70       62.82      9.62 o 
  -8   0   4        0.03       -0.46      5.21 o 
  -7   0   4       45.26       49.36      6.01 o 
  -6   0   4        6.45        5.50      3.44 o 
  -5   0   4      514.65      523.51     13.72 o 
  -4   0   4      136.41      165.31      8.82 o 
  -3   0   4      987.71     1080.74     14.99 o 
  -2   0   4      856.17      888.88     12.17 o 
  -1   0   4     1177.70     1161.71     12.69 o 
   0   0   4      437.59      455.68      5.61 o 
   1   0   4      554.67      548.58      8.35 o 
   2   0   4      331.21      330.16      7.47 o 
   3   0   4     2561.45     2596.78     21.39 o 
   4   0   4      103.06      187.75      9.91 o 
   5   0   4     1215.43     1273.97     18.39 o 
   6   0   4      121.69      131.19      7.45 o 
   7   0   4       87.29       89.98      6.70 o 
   8   0   4        4.61        5.38      4.12 o 
   9   0   4        0.96        1.95      4.35 o 
  10   0   4       41.74       36.53      7.67 o 
  11   0   4        4.33       10.76      5.78 o 
 -10   1   4        1.64       -1.89      6.47 o 
  -9   1   4        1.90        1.09      5.50 o 
  -8   1   4       19.74       17.81      5.15 o 
  -7   1   4      105.00       97.88      8.59 o 
  -6   1   4       31.82       37.62      4.87 o 
  -5   1   4       20.08       26.11      3.95 o 
  -4   1   4       75.32       76.87      5.38 o 
  -3   1   4      655.96      675.32     12.94 o 
  -2   1   4      170.79      192.12      6.36 o 
  -1   1   4      503.08      482.35      8.29 o 
   0   1   4       19.95       14.99      1.37 o 
   1   1   4      111.30      102.39      4.30 o 
   2   1   4     5598.83     5790.47     28.79 o 
   3   1   4       18.72       18.78      3.32 o 
   4   1   4     1224.63     1269.80     16.17 o 
   5   1   4      382.35      371.27     10.79 o 
   6   1   4      147.69      167.88      8.08 o 
   7   1   4       25.89       26.68      4.81 o 
   8   1   4       69.43       72.10      6.81 o 
   9   1   4        3.70        7.44      4.92 o 
  10   1   4        6.21        9.10      5.84 o 
  11   1   4        3.22        2.46      6.13 o 
  -9   2   4        0.09        3.44      5.10 o 
  -8   2   4       16.61        9.05      5.78 o 
  -7   2   4        0.32       -1.72      3.61 o 
  -6   2   4        4.70        5.61      3.72 o 
  -5   2   4        4.33        1.89      3.38 o 
  -4   2   4       15.08        9.68      3.26 o 
  -3   2   4      141.38      179.02      7.33 o 
  -2   2   4     1618.91     1854.15     18.78 o 
  -1   2   4       22.22       24.17      2.69 o 
   0   2   4      173.45      164.63      3.93 o 
   1   2   4        0.13        1.03      1.26 o 
   2   2   4      599.62      664.60      9.91 o 
   3   2   4       96.61       83.08      4.76 o 
   4   2   4      312.60      284.49      8.78 o 
   5   2   4     1208.55     1237.34     17.59 o 
   6   2   4        7.21        6.53      3.09 o 
   7   2   4        9.82        6.07      4.29 o 
   8   2   4        3.79        1.95      4.18 o 
   9   2   4       89.60      111.74      8.59 o 
  10   2   4       30.56       26.80      6.64 o 
  11   2   4        2.11       -1.83      6.53 o 
  -9   3   4       18.75       24.79      7.21 o 
  -8   3   4       11.31        8.99      5.78 o 
  -7   3   4       28.20       30.98      5.55 o 
  -6   3   4       25.72       21.59      5.21 o 
  -5   3   4       58.62       51.25      5.84 o 
  -4   3   4       11.76        9.39      2.69 o 
  -3   3   4      114.43      132.97      6.93 o 
  -2   3   4        4.63        1.26      2.18 o 
  -1   3   4        9.79       11.51      2.23 o 
   0   3   4      737.99      761.51     15.59 o 
   1   3   4      120.95      100.30      4.70 o 
   2   3   4       90.59       79.47      4.47 o 
   3   3   4       11.75       15.52      2.58 o 
   4   3   4        0.07        2.29      2.06 o 
   5   3   4       54.82       46.50      4.35 o 
   6   3   4       31.36       27.60      3.66 o 
   7   3   4        0.10        4.41      2.86 o 
   8   3   4        0.22        4.69      3.95 o 
   9   3   4       13.19       27.20      4.98 o 
  10   3   4        2.84       -1.03      4.87 o 
  11   3   4       11.40       13.68      5.78 o 
  -8   4   4      126.03      130.53     11.23 o 
  -7   4   4        9.63        4.92      5.78 o 
  -6   4   4      171.65      182.64     11.11 o 
  -5   4   4      316.84      304.24     12.67 o 
  -4   4   4      165.61      175.61      9.22 o 
  -3   4   4        2.44        1.95      2.69 o 
  -2   4   4      230.22      237.80      8.54 o 
  -1   4   4      227.94      238.13      7.97 o 
   0   4   4      152.04      149.76      5.25 o 
   1   4   4      247.51      259.96      7.69 o 
   2   4   4       15.47       14.26      2.52 o 
   3   4   4       63.82       59.23      4.35 o 
   4   4   4      219.58      221.24      7.97 o 
   5   4   4        5.21        1.55      2.52 o 
   6   4   4      137.89      131.37      7.85 o 
   7   4   4      153.47      158.52      8.59 o 
   8   4   4       34.50       37.51      6.01 o 
   9   4   4        0.00       -0.46      4.35 o 
  10   4   4       40.70       54.97      7.33 o 
  11   4   4        1.21        3.55      5.44 o 
  -8   5   4       29.42       27.88      7.67 o 
  -7   5   4        1.65        7.50      4.24 o 
  -6   5   4       66.60       66.49      8.19 o 
  -5   5   4        3.50       -2.06      4.58 o 
  -4   5   4       13.34       13.11      4.69 o 
  -3   5   4       38.47       41.57      4.87 o 
  -2   5   4       52.69       53.37      4.98 o 
  -1   5   4       72.43       64.72      5.21 o 
   0   5   4      706.23      803.82      9.90 o 
   1   5   4     1942.01     2104.04     21.97 o 
   2   5   4       36.09       22.05      3.38 o 
   3   5   4      412.32      453.56     11.65 o 
   4   5   4        0.79        0.74      2.18 o 
   5   5   4      347.58      338.75     10.90 o 
   6   5   4        2.80        3.84      2.58 o 
   7   5   4        9.52       11.22      4.07 o 
   8   5   4      202.95      202.32     10.77 o 
   9   5   4       63.53       56.81      7.44 o 
  10   5   4        2.31        3.21      5.04 o 
  11   5   4        0.80       -5.38      5.38 o 
  -7   6   4        1.88        4.64      4.98 o 
  -6   6   4        0.40       -3.61      4.52 o 
  -5   6   4        1.45       -3.21      4.64 o 
  -4   6   4        4.82        6.53      3.95 o 
  -3   6   4        6.79       11.28      3.61 o 
  -2   6   4      353.97      360.36     12.21 o 
  -1   6   4       22.42       29.37      4.24 o 
   0   6   4       28.54       30.81      2.97 o 
   1   6   4       25.19       31.61      4.01 o 
   2   6   4        2.41       -1.55      2.92 o 
   3   6   4       50.10       59.90      5.04 o 
   4   6   4      124.30      124.26      6.99 o 
   5   6   4       50.12       48.56      5.27 o 
   6   6   4        0.00       -3.26      3.26 o 
   7   6   4       13.65       13.11      4.07 o 
   8   6   4        1.71        0.00      4.12 o 
   9   6   4       65.12       78.57      8.42 o 
  10   6   4       16.17       15.40      6.41 o 
  11   6   4       29.58       45.06      7.73 o 
  -7   7   4        0.00       -5.73      5.73 o 
  -6   7   4       25.50       22.16      6.87 o 
  -5   7   4       15.34       16.32      5.50 o 
  -4   7   4       11.99        9.16      4.81 o 
  -3   7   4      604.91      594.88     18.31 o 
  -2   7   4      304.43      334.66     12.78 o 
  -1   7   4        2.92        2.75      3.32 o 
   0   7   4       16.83       18.37      2.83 o 
   1   7   4        4.93       -1.26      3.49 o 
   2   7   4       32.33       29.72      4.18 o 
   3   7   4      159.23      167.76      8.48 o 
   4   7   4      176.43      184.68      8.88 o 
   5   7   4       18.76       23.59      4.12 o 
   6   7   4      117.61      126.19      7.90 o 
   7   7   4       26.05       21.19      5.04 o 
   8   7   4       37.88       30.86      6.01 o 
   9   7   4       25.05       21.01      6.87 o 
  10   7   4       38.70       53.19      7.62 o 
  11   7   4       22.46       14.66      7.50 o 
  -6   8   4        8.67       12.54      6.41 o 
  -5   8   4        0.07       -5.73      5.73 o 
  -4   8   4        8.07        7.73      6.47 o 
  -3   8   4        3.68       -1.89      5.55 o 
  -2   8   4       37.42       34.36      6.36 o 
  -1   8   4       34.68       33.55      5.55 o 
   0   8   4        0.11        1.89      3.33 o 
   1   8   4       14.98        2.92      3.78 o 
   2   8   4        0.28       -0.34      3.38 o 
   3   8   4        9.85       11.85      3.89 o 
   4   8   4        5.34       13.34      4.47 o 
   5   8   4       24.47       28.06      4.47 o 
   6   8   4       47.92       50.05      6.70 o 
   7   8   4        9.22        8.59      4.47 o 
   8   8   4        1.33       -5.61      5.61 o 
   9   8   4      124.53      113.29     11.00 o 
  10   8   4       30.65       28.86      8.19 o 
  -5   9   4        0.04        2.52      6.07 o 
  -4   9   4        0.20       10.36      4.24 o 
  -3   9   4       14.78       15.29      5.44 o 
  -2   9   4       96.48       90.03      8.93 o 
  -1   9   4       23.32       18.78      5.61 o 
   0   9   4        3.14        0.37      2.92 o 
   1   9   4       13.75       11.74      4.52 o 
   2   9   4        1.28       -4.01      4.01 o 
   3   9   4        0.84        0.40      3.21 o 
   4   9   4        9.98       26.05      5.38 o 
   5   9   4        0.00        1.77      4.64 o 
   6   9   4      411.00      456.75     16.86 o 
   7   9   4        4.04       -0.97      5.78 o 
   8   9   4       28.07       14.43      7.62 o 
   9   9   4        0.00       -6.01      6.01 o 
  10   9   4       23.08       42.71      8.13 o 
  -3  10   4        1.07        2.40      6.13 o 
  -2  10   4        1.01        2.23      4.81 o 
  -1  10   4        0.05        8.36      3.78 o 
   0  10   4        0.37       -1.68      5.47 o 
   1  10   4       17.35       11.97      5.67 o 
   2  10   4        7.48        3.78      4.92 o 
   3  10   4      150.12      142.63     10.25 o 
   4  10   4       42.66       45.69      6.99 o 
   5  10   4        4.53       -5.38      5.38 o 
   6  10   4       16.75       10.76      6.36 o 
   7  10   4       65.65       58.75      9.45 o 
   8  10   4        0.34       -2.92      5.38 o 
   9  10   4        0.50        3.78      4.87 o 
  -2  11   4        8.06       16.89      6.01 o 
  -1  11   4        0.00        0.00      4.58 o 
   0  11   4        2.35        0.39      8.47 o 
   1  11   4        0.52       -0.52      4.81 o 
   2  11   4       17.07        9.62      6.01 o 
   3  11   4        9.73        9.56      4.87 o 
   4  11   4       20.86       12.88      6.01 o 
   5  11   4       10.88        7.73      5.90 o 
   6  11   4        1.04        0.00      6.07 o 
   7  11   4        0.32        8.99      5.21 o 
   8  11   4        3.09       -6.70      6.70 o 
   0  12   4        0.10        1.32      3.56 o 
   1  12   4        0.65        1.26      5.95 o 
   2  12   4        0.53       -1.20      5.10 o 
   3  12   4        4.26        3.61      5.90 o 
   4  12   4        0.33        3.61      5.90 o 
   5  12   4        4.82        8.59      5.50 o 
   6  12   4        2.66       11.39      5.38 o 
  -5 -10   5        0.46        4.29      4.29 o 
  -4 -10   5        2.13        7.67      4.64 o 
  -3 -10   5        0.17        0.57      5.15 o 
  -2 -10   5        0.31        4.01      4.24 o 
  -1 -10   5        4.44        2.86      5.04 o 
   0 -10   5        0.25       -1.83      3.90 o 
   1 -10   5        1.51        4.24      5.55 o 
   2 -10   5        0.04        1.89      4.98 o 
  -7  -9   5        0.27        2.52      5.67 o 
  -6  -9   5        2.34        8.19      5.44 o 
  -5  -9   5        0.19        1.09      4.58 o 
  -4  -9   5        2.67        6.36      5.04 o 
  -3  -9   5        0.53        3.61      4.41 o 
  -2  -9   5        0.00        9.62      4.52 o 
  -1  -9   5        0.40       -1.55      4.58 o 
   0  -9   5        1.78       10.24      4.64 o 
   1  -9   5        3.31        2.12      4.98 o 
   2  -9   5        1.28        3.89      4.58 o 
   3  -9   5        4.48        5.90      5.50 o 
   4  -9   5       15.57       14.43      7.16 o 
  -8  -8   5        0.00       -0.63      5.84 o 
  -7  -8   5        3.48        6.30      4.81 o 
  -6  -8   5        6.97       12.25      5.04 o 
  -5  -8   5       36.17       31.55      6.30 o 
  -4  -8   5       27.37       23.76      5.95 o 
  -3  -8   5       68.79       65.46      7.44 o 
  -2  -8   5      125.05      100.41      9.62 o 
  -1  -8   5       74.94       66.14      8.25 o 
   0  -8   5        4.04        5.90      2.79 o 
   1  -8   5        1.28       -4.24      4.81 o 
   2  -8   5       15.55       18.67      5.15 o 
   3  -8   5        0.64        0.00      4.58 o 
   4  -8   5        0.30        5.61      4.01 o 
   5  -8   5        0.02       -3.03      5.78 o 
  -8  -7   5        2.07       12.19      5.44 o 
  -7  -7   5       12.01        6.93      6.30 o 
  -6  -7   5       21.12       28.34      5.84 o 
  -5  -7   5       14.58       15.00      4.07 o 
  -4  -7   5       11.85       13.23      4.35 o 
  -3  -7   5       20.75       18.67      4.81 o 
  -2  -7   5      543.40      522.42     16.07 o 
  -1  -7   5      192.70      198.76     10.49 o 
   0  -7   5       28.91       26.72      4.95 o 
   1  -7   5      145.35      165.44     10.02 o 
   2  -7   5       67.37       55.15      7.50 o 
   3  -7   5      206.91      196.98     11.75 o 
   4  -7   5        3.49        4.47      5.21 o 
   5  -7   5       40.25       47.64      8.13 o 
   6  -7   5        7.13       11.28      5.44 o 
  -9  -6   5        0.47       -0.63      5.55 o 
  -8  -6   5        1.41        2.75      4.98 o 
  -7  -6   5       93.69       91.81      8.65 o 
  -6  -6   5       47.37       40.60      5.96 o 
  -5  -6   5       83.74       98.28      8.25 o 
  -4  -6   5       29.61       37.50      4.92 o 
  -3  -6   5        7.96        7.56      4.01 o 
  -2  -6   5      341.79      318.12     12.21 o 
  -1  -6   5        5.30        9.50      3.61 o 
   0  -6   5        0.60        4.96      3.26 o 
   1  -6   5        0.05        2.52      2.75 o 
   2  -6   5      111.72      114.73      8.25 o 
   3  -6   5        8.95        0.40      4.35 o 
   4  -6   5       31.17       30.81      5.90 o 
   5  -6   5       25.61       25.14      6.36 o 
   6  -6   5        5.82        9.62      5.73 o 
   7  -6   5        0.97        8.87      5.90 o 
  -9  -5   5        0.09       -7.56      7.56 o 
  -8  -5   5       26.88       20.84      6.81 o 
  -7  -5   5        9.31       12.14      4.75 o 
  -6  -5   5       27.76       28.06      5.90 o 
  -5  -5   5        0.03       -2.63      3.44 o 
  -4  -5   5      124.14      135.08      8.02 o 
  -3  -5   5        0.64        1.60      2.58 o 
  -2  -5   5       15.04       10.59      3.72 o 
  -1  -5   5       32.31       27.43      4.18 o 
   0  -5   5       42.25       46.32      4.83 o 
   1  -5   5       42.39       42.66      4.41 o 
   2  -5   5       73.08       67.58      5.84 o 
   3  -5   5      125.55      130.03      8.08 o 
   4  -5   5        3.61        9.73      4.06 o 
   5  -5   5       18.64       19.87      5.04 o 
   6  -5   5        0.04       -3.84      4.81 o 
   7  -5   5        1.18        5.38      4.29 o 
   8  -5   5        0.39       -1.83      6.18 o 
 -10  -4   5        2.20       -2.52      6.47 o 
  -9  -4   5       42.91       57.60      8.30 o 
  -8  -4   5        8.97       10.53      5.27 o 
  -7  -4   5       77.58       88.37      7.62 o 
  -6  -4   5     1016.58     1031.60     22.48 o 
  -5  -4   5      233.55      215.03     10.09 o 
  -4  -4   5       24.22       30.18      4.47 o 
  -3  -4   5       23.71       21.99      3.95 o 
  -2  -4   5      282.71      261.30      9.58 o 
  -1  -4   5      121.06      126.39      6.59 o 
   0  -4   5       11.60        9.11      2.03 o 
   1  -4   5        6.45        7.90      2.81 o 
   2  -4   5       81.05       80.30      5.96 o 
   3  -4   5        9.30       14.54      3.44 o 
   4  -4   5      214.01      203.55     10.03 o 
   5  -4   5       48.57       54.51      5.96 o 
   6  -4   5      106.50      117.19      8.65 o 
   7  -4   5       11.56        2.46      6.24 o 
   8  -4   5        8.32       -2.23      5.50 o 
   9  -4   5        8.35        5.61      6.41 o 
 -10  -3   5        2.86        3.78      6.30 o 
  -9  -3   5        0.00       -4.41      4.81 o 
  -8  -3   5        3.56        9.27      4.81 o 
  -7  -3   5       36.18       40.25      6.01 o 
  -6  -3   5       40.11       41.69      5.61 o 
  -5  -3   5        2.52        4.92      3.09 o 
  -4  -3   5      123.06      117.50      7.05 o 
  -3  -3   5       12.82        7.50      3.03 o 
  -2  -3   5      121.72      135.56      6.36 o 
  -1  -3   5       11.42        9.91      2.86 o 
   0  -3   5      677.34      758.25      9.19 o 
   1  -3   5      231.62      224.18      8.26 o 
   2  -3   5      254.39      266.74      9.06 o 
   3  -3   5      139.82      140.43      6.76 o 
   4  -3   5      179.88      177.29      8.54 o 
   5  -3   5       64.37       76.57      6.70 o 
   6  -3   5        0.47        1.60      3.95 o 
   7  -3   5       91.31      100.00      8.48 o 
   8  -3   5        3.66        0.00      5.15 o 
   9  -3   5       23.38       27.83      7.10 o 
 -10  -2   5        9.96       16.78      5.78 o 
  -9  -2   5        1.44       -1.66      4.92 o 
  -8  -2   5       23.19       16.83      5.38 o 
  -7  -2   5       39.24       44.03      6.64 o 
  -6  -2   5        1.46        4.75      3.61 o 
  -5  -2   5        7.30        7.56      2.92 o 
  -4  -2   5        6.73        8.99      2.46 o 
  -3  -2   5      355.36      375.12     10.61 o 
  -2  -2   5      299.18      341.51      9.41 o 
  -1  -2   5       35.33       33.33      3.15 o 
   0  -2   5        0.06       -1.34      1.34 o 
   1  -2   5       34.00       29.03      3.21 o 
   2  -2   5        0.02       -2.18      2.18 o 
   3  -2   5      159.84      153.81      7.16 o 
   4  -2   5      216.51      205.83      8.77 o 
   5  -2   5        8.64        8.13      3.61 o 
   6  -2   5       47.76       29.95      5.21 o 
   7  -2   5        1.67       -2.06      4.12 o 
   8  -2   5       11.53       15.23      5.27 o 
   9  -2   5        3.01       12.48      4.58 o 
  10  -2   5        7.59        3.72      6.93 o 
 -10  -1   5        1.66       -6.70      6.70 o 
  -9  -1   5       26.51       29.66      6.87 o 
  -8  -1   5        0.69       -1.95      4.92 o 
  -7  -1   5      811.42      823.06     21.19 o 
  -6  -1   5      155.52      137.44      8.88 o 
  -5  -1   5       93.19       74.92      6.01 o 
  -4  -1   5        1.84        2.63      2.46 o 
  -3  -1   5      129.66      129.67      6.53 o 
  -2  -1   5        1.41       -1.95      1.95 o 
  -1  -1   5      218.46      249.26      7.34 o 
   0  -1   5       95.95      100.36      3.42 o 
   1  -1   5       87.92       90.30      4.47 o 
   2  -1   5       19.08       22.45      2.63 o 
   3  -1   5       10.79       11.62      2.92 o 
   4  -1   5     1007.45     1080.83     16.59 o 
   5  -1   5      159.80      142.22      7.68 o 
   6  -1   5       58.45       72.04      6.07 o 
   7  -1   5        0.39        2.35      3.44 o 
   8  -1   5        2.76        0.92      4.29 o 
   9  -1   5        1.00       11.79      4.98 o 
  10  -1   5        0.55        4.69      5.21 o 
 -10   0   5       17.50       19.70      6.81 o 
  -9   0   5        0.05        0.00      5.95 o 
  -8   0   5       59.79       63.85      8.19 o 
  -7   0   5       26.44       19.01      5.90 o 
  -6   0   5       49.04       36.02      6.36 o 
  -5   0   5        0.15       -1.89      4.29 o 
  -4   0   5      118.68      111.66      6.36 o 
  -3   0   5      223.09      232.03      8.20 o 
  -2   0   5     1393.25     1574.04     17.58 o 
  -1   0   5       27.10       22.33      2.58 o 
   0   0   5      397.10      374.28      6.72 o 
   1   0   5        8.75        9.45      2.00 o 
   2   0   5      233.05      217.82      6.94 o 
   3   0   5      150.05      141.34      6.08 o 
   4   0   5      625.70      677.17     12.47 o 
   5   0   5     1929.49     1934.93     23.89 o 
   6   0   5       53.84       63.80      6.01 o 
   7   0   5        4.95       10.25      4.06 o 
   8   0   5       21.04       17.41      5.50 o 
   9   0   5        1.05       -4.98      4.98 o 
  10   0   5        6.54       16.26      4.92 o 
  11   0   5        3.54       -2.58      7.04 o 
  -9   1   5        1.15        4.01      6.13 o 
  -8   1   5        6.39       13.05      4.98 o 
  -7   1   5       39.52       49.99      6.24 o 
  -6   1   5       27.10       21.01      4.70 o 
  -5   1   5       47.22       39.46      4.98 o 
  -4   1   5       57.67       56.30      5.21 o 
  -3   1   5      440.28      492.86     11.83 o 
  -2   1   5      225.71      244.75      7.80 o 
  -1   1   5      345.15      371.84      8.78 o 
   0   1   5      527.27      549.43      6.49 o 
   1   1   5      558.76      533.43      8.98 o 
   2   1   5     1024.13     1035.28     13.11 o 
   3   1   5        2.15        1.77      2.12 o 
   4   1   5     8551.60     8679.40     44.59 o 
   5   1   5     5165.34     5223.18     37.35 o 
   6   1   5       88.06       77.90      6.64 o 
   7   1   5        4.52        6.70      3.89 o 
   8   1   5       26.71       30.69      5.15 o 
   9   1   5        2.28        3.78      4.69 o 
  10   1   5        0.34        1.09      5.21 o 
  11   1   5        3.07        1.26      5.95 o 
  -9   2   5        0.37        7.16      5.44 o 
  -8   2   5       23.20       27.65      6.99 o 
  -7   2   5       21.12       29.09      4.70 o 
  -6   2   5        0.49        3.55      2.98 o 
  -5   2   5        2.86        5.04      3.03 o 
  -4   2   5        8.17        5.21      2.75 o 
  -3   2   5       81.42       97.72      5.79 o 
  -2   2   5      884.96     1007.88     14.74 o 
  -1   2   5      187.47      214.84      6.94 o 
   0   2   5      235.64      200.69      4.65 o 
   1   2   5       84.18       85.43      4.18 o 
   2   2   5      241.63      245.55      7.23 o 
   3   2   5        5.77        5.95      2.35 o 
   4   2   5      376.52      347.36      9.87 o 
   5   2   5        2.98        0.52      3.32 o 
   6   2   5      616.59      593.94     14.53 o 
   7   2   5       39.03       55.09      5.55 o 
   8   2   5       22.42       29.26      5.38 o 
   9   2   5        7.12        1.37      5.15 o 
  10   2   5        2.84       -4.75      5.10 o 
  11   2   5        0.90       -5.95      5.95 o 
  -9   3   5        0.05        4.35      5.73 o 
  -8   3   5        7.66       10.42      5.55 o 
  -7   3   5       95.55      102.75      9.34 o 
  -6   3   5        0.46       -2.12      3.84 o 
  -5   3   5       12.79       13.74      3.66 o 
  -4   3   5       28.68       28.06      4.70 o 
  -3   3   5       22.09       19.01      3.78 o 
  -2   3   5     1065.85     1162.73     16.71 o 
  -1   3   5      267.17      296.03      8.66 o 
   0   3   5        4.76        2.18      1.70 o 
   1   3   5       92.70       86.97      4.53 o 
   2   3   5       84.60       82.21      4.35 o 
   3   3   5        0.41        0.40      1.83 o 
   4   3   5      465.49      451.47     11.20 o 
   5   3   5      176.65      184.02      7.62 o 
   6   3   5       48.19       44.50      4.81 o 
   7   3   5       63.18       72.79      5.96 o 
   8   3   5        5.56        0.40      3.55 o 
   9   3   5       15.37       12.88      4.75 o 
  10   3   5       29.82       28.40      6.70 o 
  11   3   5        0.67        2.40      5.21 o 
  -8   4   5       43.49       29.72      8.02 o 
  -7   4   5        0.00        1.03      5.38 o 
  -6   4   5      203.64      223.91     12.15 o 
  -5   4   5      152.73      161.78      9.80 o 
  -4   4   5      348.25      343.19     12.21 o 
  -3   4   5      256.16      232.63      9.57 o 
  -2   4   5       10.37        7.04      3.26 o 
  -1   4   5      166.74      170.84      7.28 o 
   0   4   5       54.35       48.54      2.87 o 
   1   4   5       58.64       51.89      3.89 o 
   2   4   5      168.32      152.36      6.59 o 
   3   4   5       28.27       22.45      3.26 o 
   4   4   5       38.81       38.60      3.84 o 
   5   4   5      318.96      309.53     10.21 o 
   6   4   5        7.59        9.50      3.78 o 
   7   4   5       10.84        8.82      3.66 o 
   8   4   5        0.12       -1.20      3.89 o 
   9   4   5        6.02        4.18      4.47 o 
  10   4   5        2.65       -5.04      5.04 o 
  11   4   5       31.07       44.32      6.93 o 
  -8   5   5        0.13        3.09      5.84 o 
  -7   5   5        0.08        6.07      5.38 o 
  -6   5   5      144.52      150.59     11.11 o 
  -5   5   5      120.21      100.18      9.51 o 
  -4   5   5       75.73       64.03      6.82 o 
  -3   5   5        9.39        5.38      4.47 o 
  -2   5   5       43.51       43.69      4.52 o 
  -1   5   5       30.41       25.65      4.12 o 
   0   5   5      239.38      230.02      6.57 o 
   1   5   5       22.66       36.07      4.07 o 
   2   5   5     1282.58     1429.59     18.69 o 
   3   5   5      305.37      298.08      9.75 o 
   4   5   5      449.86      462.55     12.40 o 
   5   5   5       27.49       20.56      5.10 o 
   6   5   5       34.15       31.21      4.52 o 
   7   5   5       44.08       46.73      5.84 o 
   8   5   5        3.89        4.58      4.29 o 
   9   5   5        5.71        4.75      5.78 o 
  10   5   5       10.00        4.29      6.18 o 
  11   5   5        5.23        0.63      5.95 o 
  -7   6   5        0.39        2.40      4.75 o 
  -6   6   5        2.93        9.05      5.04 o 
  -5   6   5       17.84       22.22      5.90 o 
  -4   6   5       60.77       71.24      7.10 o 
  -3   6   5        0.69       -3.72      3.72 o 
  -2   6   5        8.48        1.37      3.95 o 
  -1   6   5      390.77      377.26     12.33 o 
   0   6   5        0.92        1.48      1.86 o 
   1   6   5        5.60        6.58      3.09 o 
   2   6   5      520.68      490.82     12.92 o 
   3   6   5      498.48      499.86     12.97 o 
   4   6   5        4.12        0.00      3.21 o 
   5   6   5      340.14      327.90     12.04 o 
   6   6   5       43.91       40.66      5.27 o 
   7   6   5       31.56       31.61      5.27 o 
   8   6   5        8.62        0.86      5.38 o 
   9   6   5       14.18        6.41      5.67 o 
  10   6   5        0.79       -4.98      5.32 o 
  11   6   5       26.98       37.73      8.47 o 
  -6   7   5       20.38       28.51      6.41 o 
  -5   7   5        5.02        0.52      5.73 o 
  -4   7   5        2.48       -1.89      4.64 o 
  -3   7   5        0.54       -2.12      4.81 o 
  -2   7   5      586.81      551.97     16.47 o 
  -1   7   5       35.23       32.81      5.21 o 
   0   7   5        0.15        1.14      2.18 o 
   1   7   5       72.14       66.89      5.78 o 
   2   7   5        5.59        7.90      2.81 o 
   3   7   5       23.00       27.77      3.26 o 
   4   7   5        4.54        9.96      3.15 o 
   5   7   5        6.25       14.14      3.21 o 
   6   7   5       16.82       19.87      4.75 o 
   7   7   5       12.56       -0.86      4.81 o 
   8   7   5       14.48       15.75      5.15 o 
   9   7   5       37.36       26.80      7.21 o 
  10   7   5        6.07        4.01      5.84 o 
  -6   8   5       19.40       28.11      7.39 o 
  -5   8   5        1.60        1.15      4.98 o 
  -4   8   5        3.74        1.60      5.21 o 
  -3   8   5        7.57       -1.43      5.32 o 
  -2   8   5       31.95       16.26      6.18 o 
  -1   8   5      203.98      197.97     11.06 o 
   0   8   5       21.12       17.05      3.36 o 
   1   8   5        3.93        1.83      3.38 o 
   2   8   5        4.47        4.35      3.78 o 
   3   8   5        5.12       12.77      2.92 o 
   4   8   5       60.81       60.07      6.47 o 
   5   8   5        0.03        2.75      3.49 o 
   6   8   5       10.74        7.16      4.47 o 
   7   8   5       19.30       20.50      5.50 o 
   8   8   5        1.98        3.49      4.24 o 
   9   8   5        3.20        1.66      5.27 o 
  10   8   5       23.05       23.48      8.02 o 
  -4   9   5        0.75       -1.15      5.32 o 
  -3   9   5        9.05       12.88      5.10 o 
  -2   9   5       15.25       -2.00      7.04 o 
  -1   9   5       52.77       49.88      6.01 o 
   0   9   5       19.71       14.20      6.18 o 
   1   9   5        7.59        0.40      4.47 o 
   2   9   5        7.33        1.66      4.52 o 
   3   9   5        0.34        0.86      3.61 o 
   4   9   5       33.34       46.32      5.73 o 
   5   9   5        0.43        0.46      4.75 o 
   6   9   5       30.19       38.59      6.53 o 
   7   9   5        6.14        2.46      6.07 o 
   8   9   5       51.72       56.35      8.47 o 
   9   9   5       16.74       23.36      6.18 o 
  10   9   5       10.71        0.00      6.64 o 
  -3  10   5        4.81        7.84      5.15 o 
  -2  10   5        0.44        3.38      5.15 o 
  -1  10   5        2.05        5.84      3.61 o 
   0  10   5        7.46        3.24      4.04 o 
   1  10   5        1.93        4.87      3.89 o 
   2  10   5        0.05        0.97      4.41 o 
   3  10   5       70.84       72.90      7.90 o 
   4  10   5        2.00        7.67      4.81 o 
   5  10   5       22.07       32.06      6.47 o 
   6  10   5       62.48       62.36      7.79 o 
   7  10   5       14.21       15.23      7.84 o 
   8  10   5        2.77        6.41      6.01 o 
   9  10   5       33.28       22.56      8.25 o 
  -2  11   5        3.70       -7.27      7.27 o 
  -1  11   5        4.42       -6.41      6.41 o 
   0  11   5        0.12        5.38      3.98 o 
   1  11   5        1.04        2.18      4.64 o 
   2  11   5        2.20        5.38      4.69 o 
   3  11   5       18.15       12.88      5.84 o 
   4  11   5        0.10        9.16      4.92 o 
   5  11   5        2.13        0.57      5.27 o 
   6  11   5        0.52       -2.86      4.87 o 
   7  11   5       11.52       20.38      6.36 o 
   8  11   5        6.28       24.10      6.07 o 
   1  12   5        4.15        6.87      5.67 o 
   2  12   5        2.18        8.53      5.21 o 
   3  12   5        0.15       -4.24      5.90 o 
   4  12   5        4.58       15.17      5.78 o 
   5  12   5        0.67        5.55      5.55 o 
   6  12   5        2.71        0.63      6.07 o 
  -4 -10   6        0.14        2.46      5.38 o 
  -3 -10   6        8.52       18.15      5.73 o 
  -2 -10   6        2.01        3.61      5.50 o 
  -1 -10   6        0.24        4.24      4.92 o 
   0 -10   6        0.69        0.32      5.18 o 
   1 -10   6        1.15        0.00      5.73 o 
  -6  -9   6        1.33        0.63      5.44 o 
  -5  -9   6        0.02       -4.06      4.92 o 
  -4  -9   6        0.18       -5.44      5.44 o 
  -3  -9   6        3.01        4.87      4.87 o 
  -2  -9   6        0.95       -2.12      5.61 o 
  -1  -9   6       24.85       14.43      5.78 o 
   0  -9   6        4.22        3.68      3.55 o 
   1  -9   6        0.23        2.81      4.06 o 
   2  -9   6        0.04       -1.72      5.04 o 
   3  -9   6        0.81        5.50      5.27 o 
  -7  -8   6        0.00       -5.90      5.90 o 
  -6  -8   6        0.00        3.38      3.89 o 
  -5  -8   6       26.67       37.05      5.73 o 
  -4  -8   6        0.30        4.01      4.52 o 
  -3  -8   6       53.07       49.93      7.90 o 
  -2  -8   6       51.50       45.58      6.87 o 
  -1  -8   6       24.12       19.87      6.76 o 
   0  -8   6       11.52        8.72      3.55 o 
   1  -8   6        0.00        5.90      3.84 o 
   2  -8   6        0.65        5.15      4.29 o 
   3  -8   6        2.75        7.04      5.04 o 
   4  -8   6       19.35        6.41      7.79 o 
   5  -8   6        0.83       -6.87      7.21 o 
  -8  -7   6        9.92       15.29      6.53 o 
  -7  -7   6        7.05       15.17      4.87 o 
  -6  -7   6        0.63       -4.92      4.92 o 
  -5  -7   6        4.26        7.73      4.35 o 
  -4  -7   6       19.91       16.32      5.90 o 
  -3  -7   6       96.99       87.97      8.65 o 
  -2  -7   6       25.94       28.23      5.95 o 
  -1  -7   6      202.16      204.84     11.12 o 
   0  -7   6      296.25      308.11      9.67 o 
   1  -7   6       65.97       61.96      7.27 o 
   2  -7   6        0.09        5.44      4.29 o 
   3  -7   6      243.12      252.70     13.52 o 
   4  -7   6       35.47       27.43      7.90 o 
   5  -7   6       71.79       80.23      9.68 o 
   6  -7   6       12.58       -0.63      7.33 o 
  -9  -6   6        1.59       -2.52      5.90 o 
  -8  -6   6        0.00       -1.72      6.07 o 
  -7  -6   6       18.65        7.84      6.36 o 
  -6  -6   6        8.46        6.24      4.58 o 
  -5  -6   6        2.37       10.59      4.18 o 
  -4  -6   6       54.11       58.64      6.01 o 
  -3  -6   6        5.22        7.73      3.32 o 
  -2  -6   6       12.31        9.68      4.12 o 
  -1  -6   6      447.05      450.69     14.86 o 
   0  -6   6       43.11       42.44      4.13 o 
   1  -6   6        5.39       11.39      3.84 o 
   2  -6   6       57.04       65.86      6.47 o 
   3  -6   6       13.77       16.20      5.38 o 
   4  -6   6       19.06       19.35      5.04 o 
   5  -6   6       43.33       45.29      7.10 o 
   6  -6   6        2.07        9.96      5.44 o 
   7  -6   6        4.29        1.20      6.58 o 
  -9  -5   6        9.52        8.59      6.24 o 
  -8  -5   6       11.14       11.57      5.61 o 
  -7  -5   6      134.79      116.79      9.74 o 
  -6  -5   6       46.55       41.11      6.76 o 
  -5  -5   6        0.16        6.07      3.21 o 
  -4  -5   6       31.38       33.96      4.92 o 
  -3  -5   6        0.86        5.55      2.52 o 
  -2  -5   6        9.46        7.61      3.44 o 
  -1  -5   6        1.79        2.92      2.58 o 
   0  -5   6        6.27        5.15      2.29 o 
   1  -5   6       42.92       46.44      5.73 o 
   2  -5   6       23.84       22.73      5.04 o 
   3  -5   6        0.00       -3.55      3.55 o 
   4  -5   6       34.97       25.82      5.78 o 
   5  -5   6       36.13       27.08      6.81 o 
   6  -5   6        0.25        2.98      4.06 o 
   7  -5   6       17.48       15.57      6.76 o 
   8  -5   6        0.27        1.83      5.78 o 
  -9  -4   6        2.82       -6.07      6.07 o 
  -8  -4   6       34.81       34.87      6.87 o 
  -7  -4   6        7.78       14.60      4.92 o 
  -6  -4   6      196.12      175.32     10.83 o 
  -5  -4   6      516.73      490.79     15.61 o 
  -4  -4   6      315.40      288.90     11.52 o 
  -3  -4   6        3.54        0.63      2.46 o 
  -2  -4   6       42.92       30.81      4.64 o 
  -1  -4   6        3.53       -0.57      2.81 o 
   0  -4   6        3.82        4.82      1.92 o 
   1  -4   6      126.94      132.40      6.99 o 
   2  -4   6       26.96       25.37      4.35 o 
   3  -4   6       85.02       79.44      6.76 o 
   4  -4   6       61.50       55.72      6.01 o 
   5  -4   6      122.99      121.95      8.71 o 
   6  -4   6        5.57       11.34      4.58 o 
   7  -4   6        7.48        2.00      5.21 o 
   8  -4   6        6.35        7.96      5.78 o 
   9  -4   6        7.09       15.92      6.07 o 
  -9  -3   6        0.74       -5.21      6.41 o 
  -8  -3   6        6.30       -0.52      4.52 o 
  -7  -3   6       18.35       12.31      5.04 o 
  -6  -3   6      406.99      415.00     14.57 o 
  -5  -3   6        0.14        1.43      3.55 o 
  -4  -3   6       18.70       18.09      3.61 o 
  -3  -3   6       57.43       46.62      5.61 o 
  -2  -3   6      170.83      164.07      7.39 o 
  -1  -3   6        0.27       -0.23      2.18 o 
   0  -3   6     1697.91     1830.52     15.25 o 
   1  -3   6      666.73      661.61     14.31 o 
   2  -3   6      560.74      592.94     13.84 o 
   3  -3   6       64.93       65.63      5.56 o 
   4  -3   6       95.43       93.82      7.16 o 
   5  -3   6        4.26        4.41      3.66 o 
   6  -3   6       51.91       58.92      6.47 o 
   7  -3   6        0.56       -0.46      4.52 o 
   8  -3   6        0.89        7.90      4.92 o 
   9  -3   6       49.65       56.97      7.84 o 
  -9  -2   6        4.17        0.00      5.78 o 
  -8  -2   6        5.41        0.52      4.69 o 
  -7  -2   6       48.72       44.55      6.59 o 
  -6  -2   6       23.72       20.33      5.10 o 
  -5  -2   6       21.84       16.78      4.35 o 
  -4  -2   6        6.84        7.50      2.98 o 
  -3  -2   6       51.77       48.91      4.87 o 
  -2  -2   6       24.97       23.65      3.55 o 
  -1  -2   6     1055.85     1124.87     16.08 o 
   0  -2   6       38.25       49.19      3.00 o 
   1  -2   6      514.85      515.03     11.89 o 
   2  -2   6      555.73      559.99     12.70 o 
   3  -2   6        0.37       -2.69      2.69 o 
   4  -2   6      130.20      126.27      7.16 o 
   5  -2   6       58.98       63.85      5.44 o 
   6  -2   6        0.39        8.70      3.03 o 
   7  -2   6        7.24        4.75      4.35 o 
   8  -2   6        0.00       -2.46      4.81 o 
   9  -2   6        0.34       -5.55      5.84 o 
  10  -2   6       75.19       79.26      9.85 o 
  -9  -1   6        5.86       14.94      5.32 o 
  -8  -1   6        8.00        5.04      5.50 o 
  -7  -1   6       59.30       50.91      7.27 o 
  -6  -1   6      307.19      292.81     12.84 o 
  -5  -1   6        4.58        1.32      3.38 o 
  -4  -1   6        4.24        3.21      2.75 o 
  -3  -1   6      239.49      206.85      8.48 o 
  -2  -1   6      220.49      234.49      8.37 o 
  -1  -1   6      633.15      663.47     11.79 o 
   0  -1   6       26.88       23.84      3.46 o 
   1  -1   6       14.79       15.92      2.46 o 
   2  -1   6      408.57      377.76      9.99 o 
   3  -1   6        0.74       -0.69      2.18 o 
   4  -1   6        5.05        5.27      2.92 o 
   5  -1   6       18.45       13.97      3.84 o 
   6  -1   6       37.90       34.24      5.21 o 
   7  -1   6        2.60        3.61      3.89 o 
   8  -1   6        3.06        5.04      4.18 o 
   9  -1   6        1.50        0.00      5.44 o 
  10  -1   6        5.52       18.49      6.41 o 
  -9   0   6        2.19        2.92      5.84 o 
  -8   0   6       81.50       80.86      8.36 o 
  -7   0   6      566.35      546.35     18.19 o 
  -6   0   6        2.17        3.89      4.24 o 
  -5   0   6       28.12       32.24      5.15 o 
  -4   0   6       85.47       97.37      6.19 o 
  -3   0   6       21.14       16.72      4.07 o 
  -2   0   6      441.81      444.98     10.79 o 
  -1   0   6       10.22        8.47      2.86 o 
   0   0   6       90.98      100.92      4.80 o 
   1   0   6       92.85       93.68      4.81 o 
   2   0   6      326.02      305.31      8.49 o 
   3   0   6      536.09      570.19     12.47 o 
   4   0   6      597.15      568.79     13.16 o 
   5   0   6      665.25      690.44     14.71 o 
   6   0   6        0.13        9.85     11.22 o 
   7   0   6       61.92       55.78      6.41 o 
   8   0   6        2.94        2.63      4.29 o 
   9   0   6        2.81        8.02      4.35 o 
  10   0   6        2.18        8.59      4.92 o 
  -9   1   6        3.74        9.56      5.38 o 
  -8   1   6        5.29        8.42      5.27 o 
  -7   1   6        1.65       -2.29      4.64 o 
  -6   1   6      166.61      180.52     10.37 o 
  -5   1   6       92.91       91.99      7.27 o 
  -4   1   6        0.05       -2.98      2.98 o 
  -3   1   6      287.38      302.56      9.98 o 
  -2   1   6      571.33      633.82     12.99 o 
  -1   1   6     2757.01     2958.51     24.40 o 
   0   1   6      193.11      163.24      4.45 o 
   1   1   6      103.40       90.30      4.76 o 
   2   1   6      261.34      237.55      7.46 o 
   3   1   6       75.60       83.00      4.81 o 
   4   1   6      267.46      274.46      9.40 o 
   5   1   6      329.93      292.74     10.55 o 
   6   1   6        0.77        2.18      4.24 o 
   7   1   6      361.24      329.94     12.79 o 
   8   1   6        4.55        3.38      4.29 o 
   9   1   6       11.91        7.73      5.90 o 
  10   1   6        1.98       16.55      5.21 o 
  11   1   6        0.53       -5.04      5.67 o 
  -9   2   6        0.03       -4.92      5.78 o 
  -8   2   6       14.09       12.54      6.36 o 
  -7   2   6        9.55       13.80      5.04 o 
  -6   2   6       15.49       20.78      4.24 o 
  -5   2   6       27.35       32.41      4.81 o 
  -4   2   6       11.95        8.70      3.55 o 
  -3   2   6        2.39        1.32      2.63 o 
  -2   2   6      240.23      229.12      8.26 o 
  -1   2   6     1685.57     1801.18     19.52 o 
   0   2   6      498.13      498.23     12.76 o 
   1   2   6      101.26      102.45      4.98 o 
   2   2   6      472.92      501.13      9.94 o 
   3   2   6        0.00        1.03      1.89 o 
   4   2   6     2313.25     2454.59     24.50 o 
   5   2   6      115.89      106.27      6.42 o 
   6   2   6      195.82      190.54      8.94 o 
   7   2   6      613.80      610.33     16.53 o 
   8   2   6      334.72      350.04     13.36 o 
   9   2   6        0.00       -2.35      4.92 o 
  10   2   6        8.31       11.85      6.01 o 
  11   2   6        2.42       11.05      4.98 o 
  -8   3   6        0.03        0.00      5.21 o 
  -7   3   6        0.16        1.49      4.69 o 
  -6   3   6        7.72        7.44      4.01 o 
  -5   3   6       21.56       19.93      4.64 o 
  -4   3   6       48.48       43.98      5.10 o 
  -3   3   6       32.64       39.68      6.13 o 
  -2   3   6       33.15       38.19      4.47 o 
  -1   3   6      412.09      435.11     11.19 o 
   0   3   6        8.17       13.81      3.15 o 
   1   3   6      447.86      405.10     10.05 o 
   2   3   6       35.32       35.39      3.38 o 
   3   3   6        0.50       -3.66      3.66 o 
   4   3   6      739.91      750.36     13.69 o 
   5   3   6       77.87       70.91      5.50 o 
   6   3   6        1.64       -0.92      3.66 o 
   7   3   6        0.01        2.12      3.26 o 
   8   3   6       48.91       54.40      6.81 o 
   9   3   6        5.39        1.43      5.32 o 
  10   3   6       11.19       12.25      5.95 o 
  11   3   6       13.37       12.71      7.04 o 
  -8   4   6       11.69       11.45      6.93 o 
  -7   4   6        8.93        5.32      5.67 o 
  -6   4   6      143.30      154.89      9.97 o 
  -5   4   6      232.27      229.79     11.86 o 
  -4   4   6       16.74       12.65      4.58 o 
  -3   4   6       25.20       20.67      5.04 o 
  -2   4   6        5.05        4.75      3.44 o 
  -1   4   6       58.95       54.06      4.70 o 
   0   4   6       18.07       16.02      4.04 o 
   1   4   6       60.19       60.02      4.35 o 
   2   4   6       10.71       12.77      2.58 o 
   3   4   6        7.98       11.57      2.86 o 
   4   4   6      572.27      539.19     12.87 o 
   5   4   6        0.77        0.29      2.86 o 
   6   4   6       33.03       34.13      4.52 o 
   7   4   6        1.98       -0.34      3.21 o 
   8   4   6        1.14        7.04      3.61 o 
   9   4   6        2.37       -3.32      4.87 o 
  10   4   6        5.79       -5.32      6.18 o 
  11   4   6        3.35       22.39      5.38 o 
  -7   5   6       27.00       19.98      6.70 o 
  -6   5   6       18.17       25.82      5.73 o 
  -5   5   6      183.39      183.39     11.17 o 
  -4   5   6      521.51      495.29     16.52 o 
  -3   5   6      290.22      306.12     11.58 o 
  -2   5   6      115.17      114.51      7.05 o 
  -1   5   6        1.88        7.16      2.81 o 
   0   5   6       14.05       13.80      2.92 o 
   1   5   6      188.50      188.10      7.85 o 
   2   5   6      101.13       92.97      5.67 o 
   3   5   6      493.45      492.59     12.86 o 
   4   5   6        8.14        3.55      2.81 o 
   5   5   6      121.68      122.59      7.33 o 
   6   5   6        0.01        1.66      3.38 o 
   7   5   6       52.85       47.59      6.30 o 
   8   5   6        0.31        0.86      4.24 o 
   9   5   6       11.90       14.43      4.98 o 
  10   5   6       16.90       22.79      5.95 o 
  11   5   6       25.90       26.91      7.21 o 
  -7   6   6        0.31        4.29      6.07 o 
  -6   6   6       10.27       18.66      7.21 o 
  -5   6   6       26.11       20.61      5.78 o 
  -4   6   6        3.62        5.27      4.01 o 
  -3   6   6        6.07        4.69      4.69 o 
  -2   6   6      116.84      107.86      7.50 o 
  -1   6   6       57.65       56.01      5.33 o 
   0   6   6      189.24      183.02      9.25 o 
   1   6   6       86.24       83.80      5.84 o 
   2   6   6       54.28       74.62      5.56 o 
   3   6   6        3.28        6.70      3.26 o 
   4   6   6        0.40        0.63      2.81 o 
   5   6   6      135.02      118.82      8.99 o 
   6   6   6        1.20       -4.01      4.01 o 
   7   6   6        0.83        0.80      3.44 o 
   8   6   6       26.89       27.60      5.73 o 
   9   6   6        1.75       -1.49      5.50 o 
  10   6   6       12.49        5.04      6.01 o 
  11   6   6        0.92       -6.47      6.47 o 
  -6   7   6        3.19       -5.95      5.95 o 
  -5   7   6       21.19       20.50      5.95 o 
  -4   7   6        0.17        0.97      4.64 o 
  -3   7   6        0.32        4.41      3.84 o 
  -2   7   6       55.31       46.21      6.24 o 
  -1   7   6      755.90      759.74     19.18 o 
   0   7   6       52.54       63.06      7.50 o 
   1   7   6       29.47       26.00      3.84 o 
   2   7   6       98.70      102.87      7.16 o 
   3   7   6        7.26       11.57      3.21 o 
   4   7   6        2.54       -2.06      3.38 o 
   5   7   6        4.27        1.43      3.61 o 
   6   7   6       58.33       53.94      5.90 o 
   7   7   6        1.69        2.98      4.47 o 
   8   7   6       17.92       11.74      6.41 o 
   9   7   6       23.11       32.81      5.78 o 
  10   7   6       17.15       15.06      6.87 o 
  -5   8   6        0.08        6.53      4.98 o 
  -4   8   6        0.42        5.95      4.35 o 
  -3   8   6        9.07        3.44      4.87 o 
  -2   8   6       71.34       59.39      7.90 o 
  -1   8   6       60.22       39.63      7.50 o 
   0   8   6       27.89       37.79      3.81 o 
   1   8   6        7.59        7.27      4.01 o 
   2   8   6       20.21       17.58      4.41 o 
   3   8   6        3.42       12.37      3.84 o 
   4   8   6       12.76       23.07      5.10 o 
   5   8   6        0.13       -4.47      4.47 o 
   6   8   6        1.16        8.59      4.24 o 
   7   8   6       40.01       40.14      6.53 o 
   8   8   6        3.27       -5.04      5.04 o 
   9   8   6        1.42       -3.32      5.04 o 
  10   8   6       14.04       12.71      7.04 o 
  -4   9   6        3.32       14.94      5.10 o 
  -3   9   6        7.82       14.31      5.27 o 
  -2   9   6        8.88       12.77      4.87 o 
  -1   9   6        0.06       -3.32      4.81 o 
   0   9   6       31.76       31.86      4.24 o 
   1   9   6       45.21       40.54      6.01 o 
   2   9   6       10.35        8.53      4.47 o 
   3   9   6       40.11       52.34      5.73 o 
   4   9   6       24.24       18.15      5.21 o 
   5   9   6        0.60        5.38      3.49 o 
   6   9   6       34.86       42.89      6.76 o 
   7   9   6       29.17       44.72      6.24 o 
   8   9   6       43.99       44.89      8.07 o 
   9   9   6        0.02        1.77      5.67 o 
  -3  10   6        1.33       -4.92      5.78 o 
  -2  10   6        4.32        8.59      5.55 o 
  -1  10   6       12.79       15.12      6.70 o 
   0  10   6        0.00       -2.49      3.33 o 
   1  10   6        5.20        4.92      4.64 o 
   2  10   6        2.54       -1.95      4.64 o 
   3  10   6       36.27       36.07      5.84 o 
   4  10   6        0.50       -1.43      4.41 o 
   5  10   6       97.59       92.49      9.74 o 
   6  10   6      142.39      131.80     10.71 o 
   7  10   6       37.73       56.06      8.70 o 
   8  10   6        8.12        5.27      6.64 o 
   9  10   6       15.48       21.41      8.42 o 
  -1  11   6        2.13        5.44      5.84 o 
   0  11   6        3.42        5.47      7.56 o 
   1  11   6        1.35        2.81      4.92 o 
   2  11   6        2.94        9.85      5.04 o 
   3  11   6        3.10        2.69      4.75 o 
   4  11   6       13.29       15.86      5.78 o 
   5  11   6        2.95       -1.66      6.18 o 
   6  11   6       11.68       -1.72      7.16 o 
   7  11   6        0.19       -6.24      6.24 o 
   8  11   6        0.27       -0.63      6.41 o 
   1  12   6        5.33       13.86      5.04 o 
   2  12   6        0.23        1.83      5.10 o 
   3  12   6        1.52        7.33      5.15 o 
   4  12   6        0.08        7.96      4.75 o 
   5  12   6        3.05        7.44      6.64 o 
   6  12   6        0.93       -3.84      4.92 o 
  -3 -10   7        0.78       -3.21      6.47 o 
  -2 -10   7        1.17        6.93      4.81 o 
  -1 -10   7        1.16        5.04      5.44 o 
  -5  -9   7        0.19        6.13      4.69 o 
  -4  -9   7        0.00       -1.77      4.92 o 
  -3  -9   7       10.66       16.03      5.55 o 
  -2  -9   7        1.17       -1.15      5.67 o 
  -1  -9   7        1.08        4.52      4.87 o 
   0  -9   7        5.37        3.68      3.51 o 
   1  -9   7        7.42       21.01      5.73 o 
   2  -9   7        0.10        4.24      4.52 o 
   3  -9   7        2.49        5.10      5.04 o 
  -7  -8   7        5.07       10.19      6.76 o 
  -6  -8   7        0.21       -5.84      5.84 o 
  -5  -8   7        0.17       -4.47      5.78 o 
  -4  -8   7        1.80        0.00      4.52 o 
  -3  -8   7        0.66       -4.41      4.41 o 
  -2  -8   7        4.71       -3.03      5.38 o 
  -1  -8   7        3.22       -2.52      6.30 o 
   0  -8   7       27.77       22.79      5.04 o 
   1  -8   7       36.08       35.33      6.64 o 
   2  -8   7        0.03        3.26      4.75 o 
   3  -8   7        0.01       -5.10      5.10 o 
   4  -8   7        6.46       19.98      5.84 o 
  -7  -7   7        1.11        0.57      5.84 o 
  -6  -7   7        5.63        7.16      5.38 o 
  -5  -7   7        3.64        7.16      4.58 o 
  -4  -7   7        1.13        0.00      4.58 o 
  -3  -7   7       15.63       11.11      4.41 o 
  -2  -7   7       39.15       27.49      6.07 o 
  -1  -7   7       44.24       38.77      7.21 o 
   0  -7   7      430.99      437.47     11.84 o 
   1  -7   7       17.17       11.05      5.84 o 
   2  -7   7        0.30        5.27      4.24 o 
   3  -7   7       22.12       22.79      6.53 o 
   4  -7   7       14.70       14.66      7.10 o 
   5  -7   7       55.45       43.81      9.73 o 
   6  -7   7       26.69       34.24      9.16 o 
  -8  -6   7        0.76        4.87      6.01 o 
  -7  -6   7        1.60        1.09      5.50 o 
  -6  -6   7        2.76       11.22      4.64 o 
  -5  -6   7       39.10       33.50      6.18 o 
  -4  -6   7        8.15        8.36      4.18 o 
  -3  -6   7       32.62       29.26      4.98 o 
  -2  -6   7        0.72        2.81      3.55 o 
  -1  -6   7       35.81       40.37      5.84 o 
   0  -6   7      150.92      148.05      7.16 o 
   1  -6   7       58.03       56.98      7.16 o 
   2  -6   7        2.37        2.12      4.29 o 
   3  -6   7       66.83       68.55      7.96 o 
   4  -6   7        4.13       15.97      4.52 o 
   5  -6   7        0.14        2.12      5.38 o 
   6  -6   7       41.24       41.34      8.07 o 
   7  -6   7       13.47       12.60      7.16 o 
  -8  -5   7        1.54       10.48      5.32 o 
  -7  -5   7        2.02       -0.52      5.61 o 
  -6  -5   7        9.88        7.16      5.15 o 
  -5  -5   7       62.60       82.12      7.27 o 
  -4  -5   7       15.05       16.95      3.95 o 
  -3  -5   7       19.88       21.53      4.18 o 
  -2  -5   7       16.96       20.90      4.58 o 
  -1  -5   7      109.40      113.47      7.62 o 
   0  -5   7       44.03       38.01      3.73 o 
   1  -5   7       25.25       25.14      4.70 o 
   2  -5   7       22.84       19.18      5.27 o 
   3  -5   7       57.21       59.67      6.18 o 
   4  -5   7       11.52       18.61      4.52 o 
   5  -5   7       19.37       15.17      5.38 o 
   6  -5   7        0.22       -2.63      4.47 o 
   7  -5   7        9.49       15.52      6.36 o 
   8  -5   7        0.01       -1.89      5.95 o 
  -9  -4   7        1.51       -6.13      6.13 o 
  -8  -4   7        0.00        0.00      4.75 o 
  -7  -4   7       63.66       69.75      8.53 o 
  -6  -4   7      199.46      199.21     11.40 o 
  -5  -4   7       13.08        9.79      4.92 o 
  -4  -4   7       99.05       90.84      8.08 o 
  -3  -4   7      219.30      211.35      9.91 o 
  -2  -4   7        0.00       -3.32      3.32 o 
  -1  -4   7       10.77       10.02      3.55 o 
   0  -4   7       25.54       24.60      2.89 o 
   1  -4   7        1.39       -1.26      3.03 o 
   2  -4   7       79.35       84.31      6.53 o 
   3  -4   7        0.98        1.43      3.89 o 
   4  -4   7       16.80       15.52      4.41 o 
   5  -4   7        0.93        5.55      3.95 o 
   6  -4   7       16.07        5.67      5.32 o 
   7  -4   7       19.05       27.37      6.13 o 
   8  -4   7       18.43       17.63      8.24 o 
  -9  -3   7        0.02        3.66      4.24 o 
  -8  -3   7        2.44        7.61      5.38 o 
  -7  -3   7       38.77       40.25      6.58 o 
  -6  -3   7       62.17       59.21      7.22 o 
  -5  -3   7      547.91      558.43     16.64 o 
  -4  -3   7       11.70       11.85      4.64 o 
  -3  -3   7       54.24       44.67      4.92 o 
  -2  -3   7      283.33      237.65      9.86 o 
  -1  -3   7       63.26       67.64      5.56 o 
   0  -3   7       18.18       12.50      2.45 o 
   1  -3   7        0.01       -1.66      3.09 o 
   2  -3   7      432.11      465.33     12.97 o 
   3  -3   7       28.65       35.50      4.52 o 
   4  -3   7       95.19       84.20      6.76 o 
   5  -3   7       85.86       73.82      7.33 o 
   6  -3   7       32.92       44.49      6.47 o 
   7  -3   7       19.42       18.44      5.84 o 
   8  -3   7       13.46        7.61      5.84 o 
   9  -3   7       24.13       12.83      7.96 o 
  -9  -2   7        0.38        1.20      5.38 o 
  -8  -2   7        0.11       -2.69      4.75 o 
  -7  -2   7       11.28        7.10      4.69 o 
  -6  -2   7        1.98       -2.12      4.12 o 
  -5  -2   7        3.28        1.15      3.84 o 
  -4  -2   7        6.19       10.25      3.26 o 
  -3  -2   7        8.45        6.53      3.03 o 
  -2  -2   7        2.31        2.98      2.40 o 
  -1  -2   7      143.35      140.73      6.99 o 
   0  -2   7      570.49      588.40     24.30 o 
   1  -2   7      275.73      283.74      9.52 o 
   2  -2   7        1.14        3.15      2.29 o 
   3  -2   7       49.06       53.37      5.15 o 
   4  -2   7       16.28       16.66      3.66 o 
   5  -2   7        8.92       17.63      3.38 o 
   6  -2   7       70.63       77.43      6.59 o 
   7  -2   7        6.21        8.07      4.12 o 
   8  -2   7       11.25        7.10      5.44 o 
   9  -2   7       20.58       29.20      6.64 o 
  -9  -1   7        1.88        7.84      5.38 o 
  -8  -1   7        0.16       -5.67      5.67 o 
  -7  -1   7       13.22       11.79      5.78 o 
  -6  -1   7      117.43      120.17      8.99 o 
  -5  -1   7      930.75      932.03     20.75 o 
  -4  -1   7      222.56      224.95      9.63 o 
  -3  -1   7        7.40        7.10      3.21 o 
  -2  -1   7       72.18       63.00      5.33 o 
  -1  -1   7      512.70      520.15     12.52 o 
   0  -1   7       53.13       47.34      3.49 o 
   1  -1   7      114.08      122.09      6.30 o 
   2  -1   7      270.32      278.41      8.83 o 
   3  -1   7       96.38       87.07      5.96 o 
   4  -1   7       21.96       22.39      3.66 o 
   5  -1   7       29.60       26.28      4.41 o 
   6  -1   7        5.07        7.39      3.32 o 
   7  -1   7       83.45       71.76      7.90 o 
   8  -1   7        1.04        3.32      4.69 o 
   9  -1   7        2.92        3.78      5.15 o 
  10  -1   7        5.22       13.45      5.10 o 
  -9   0   7       29.86       38.48      7.96 o 
  -8   0   7        0.44       -3.21      6.76 o 
  -7   0   7        1.01        2.35      4.92 o 
  -6   0   7      150.56      156.05     10.08 o 
  -5   0   7        5.30       -0.74      4.58 o 
  -4   0   7       13.64       13.05      3.66 o 
  -3   0   7        4.74       -2.23      3.49 o 
  -2   0   7       40.86       43.41      4.18 o 
  -1   0   7      739.62      765.93     13.46 o 
   0   0   7       14.55        9.73      5.18 o 
   1   0   7       35.73       32.53      3.61 o 
   2   0   7       31.86       22.56      3.55 o 
   3   0   7      137.83      140.73      6.70 o 
   4   0   7      120.84      112.06      6.19 o 
   5   0   7      303.56      300.79     10.95 o 
   6   0   7      127.38      129.46      8.54 o 
   7   0   7      111.26      118.28     10.42 o 
   8   0   7        4.86        9.05      5.10 o 
   9   0   7        0.16        8.24      4.81 o 
  10   0   7        1.16       -1.77      5.67 o 
  -9   1   7        9.20       12.48      4.92 o 
  -8   1   7       37.44       35.27      7.21 o 
  -7   1   7       56.60       55.72      7.16 o 
  -6   1   7        4.62        8.47      3.78 o 
  -5   1   7       74.79       83.50      6.53 o 
  -4   1   7        1.71       -0.97      3.21 o 
  -3   1   7       10.99       13.57      3.09 o 
  -2   1   7        9.91       10.25      3.15 o 
  -1   1   7      883.46     1009.41     15.60 o 
   0   1   7      352.83      368.55      7.20 o 
   1   1   7      693.94      700.49     12.20 o 
   2   1   7      312.62      291.22      8.95 o 
   3   1   7        1.87        0.92      2.52 o 
   4   1   7      170.57      149.86      7.28 o 
   5   1   7      355.71      360.54     11.93 o 
   6   1   7       80.37       75.49      6.53 o 
   7   1   7     1133.72     1102.55     22.78 o 
   8   1   7       11.36       17.00      5.15 o 
   9   1   7       38.91       34.30      7.96 o 
  10   1   7        4.90       -1.15      5.84 o 
  -8   2   7        5.46        7.39      5.61 o 
  -7   2   7        7.36       -0.52      5.21 o 
  -6   2   7       32.22       40.08      5.95 o 
  -5   2   7       30.09       29.32      5.15 o 
  -4   2   7        4.12        4.41      2.52 o 
  -3   2   7        7.86       11.22      2.63 o 
  -2   2   7        1.69        0.52      2.40 o 
  -1   2   7      167.42      196.46      7.79 o 
   0   2   7      235.63      236.74     11.07 o 
   1   2   7      330.77      326.84      9.24 o 
   2   2   7      317.35      317.90      9.18 o 
   3   2   7       62.27       64.78      4.87 o 
   4   2   7      864.11      893.92     15.48 o 
   5   2   7        3.94        4.87      3.32 o 
   6   2   7      140.45      132.85      7.96 o 
   7   2   7       45.95       49.88      6.53 o 
   8   2   7       91.93       92.78      8.08 o 
   9   2   7       44.33       38.31      6.76 o 
  10   2   7       33.95       30.86      7.56 o 
  11   2   7        1.58       11.22      5.32 o 
  -8   3   7        2.96        4.18      4.87 o 
  -7   3   7        1.16        3.66      4.69 o 
  -6   3   7       14.02       12.48      5.04 o 
  -5   3   7       20.89        6.93      5.38 o 
  -4   3   7        0.33       -2.12      3.03 o 
  -3   3   7       92.61      103.50      6.64 o 
  -2   3   7      155.25      179.98      8.08 o 
  -1   3   7      322.74      329.70     10.15 o 
   0   3   7      677.99      731.85      9.43 o 
   1   3   7      248.70      274.50      8.72 o 
   2   3   7       28.61       25.65      3.49 o 
   3   3   7        0.41        0.92      2.12 o 
   4   3   7      359.13      338.87     10.38 o 
   5   3   7        3.80        0.86      3.32 o 
   6   3   7       38.63       37.85      4.92 o 
   7   3   7       98.23       99.83      7.33 o 
   8   3   7        4.80        6.36      4.47 o 
   9   3   7        5.08        7.21      5.32 o 
  10   3   7        6.72        1.66      5.90 o 
  11   3   7        2.80       -4.92      7.16 o 
  -8   4   7       12.12       20.67      6.24 o 
  -7   4   7        8.26       13.34      6.24 o 
  -6   4   7       57.62       56.12      7.73 o 
  -5   4   7       13.94       10.42      4.87 o 
  -4   4   7       70.12       57.73      6.47 o 
  -3   4   7       46.35       54.92      5.27 o 
  -2   4   7       84.75       82.76      6.19 o 
  -1   4   7        5.13        9.33      3.09 o 
   0   4   7        0.24       -0.69      1.59 o 
   1   4   7       98.97       96.70      5.96 o 
   2   4   7      195.40      193.56      7.74 o 
   3   4   7       25.67       28.46      3.66 o 
   4   4   7        6.56        9.50      2.81 o 
   5   4   7        1.31        1.20      2.52 o 
   6   4   7        5.39       10.71      3.49 o 
   7   4   7        7.92        7.56      4.29 o 
   8   4   7        1.93        1.26      3.95 o 
   9   4   7        5.79        9.68      4.64 o 
  10   4   7        9.54       13.11      6.13 o 
  11   4   7        6.32        0.00      5.44 o 
  -7   5   7        1.87        7.73      5.10 o 
  -6   5   7       36.75       36.99      6.70 o 
  -5   5   7        3.22        9.85      4.81 o 
  -4   5   7      274.49      263.93     13.12 o 
  -3   5   7      539.81      533.82     16.18 o 
  -2   5   7      530.98      480.99     14.63 o 
  -1   5   7       13.55       10.13      3.95 o 
   0   5   7       26.98       28.32      5.41 o 
   1   5   7       20.62       17.75      4.01 o 
   2   5   7        4.10        5.38      2.35 o 
   3   5   7       32.13       29.89      3.95 o 
   4   5   7       30.19       26.91      4.18 o 
   5   5   7       13.39        9.50      4.07 o 
   6   5   7      332.99      338.80     12.67 o 
   7   5   7        1.72       -1.15      4.24 o 
   8   5   7       14.75       15.29      5.10 o 
   9   5   7        4.55       18.21      4.01 o 
  10   5   7        0.12        0.57      4.69 o 
  11   5   7        0.10       -3.09      5.73 o 
  -7   6   7        0.11       -1.26      5.55 o 
  -6   6   7        2.15        5.73      5.50 o 
  -5   6   7        0.58       -4.06      5.38 o 
  -4   6   7       26.13       25.71      6.18 o 
  -3   6   7       19.07       23.13      5.10 o 
  -2   6   7       52.21       52.17      6.18 o 
  -1   6   7       80.13       83.16      6.64 o 
   0   6   7       47.48       52.80      7.10 o 
   1   6   7       67.13       71.30      5.67 o 
   2   6   7       84.49       92.62      5.73 o 
   3   6   7      290.42      279.04     10.49 o 
   4   6   7       45.16       36.94      4.75 o 
   5   6   7       52.22       51.14      5.67 o 
   6   6   7      110.09      113.47      8.31 o 
   7   6   7      185.50      209.52     11.46 o 
   8   6   7       14.74       18.67      5.10 o 
   9   6   7        0.83        1.55      5.50 o 
  10   6   7       16.12       11.34      7.39 o 
  11   6   7       21.52       14.54      7.21 o 
  -6   7   7        1.72       10.53      5.44 o 
  -5   7   7        1.23        0.57      4.75 o 
  -4   7   7        4.21       14.14      4.06 o 
  -3   7   7        0.02        0.00      4.52 o 
  -2   7   7        1.51        5.90      3.49 o 
  -1   7   7       24.82       22.16      5.44 o 
   0   7   7      409.66      388.14     10.42 o 
   1   7   7      143.99      126.03      9.05 o 
   2   7   7       93.41       95.82      6.64 o 
   3   7   7        0.00       -4.12      4.47 o 
   4   7   7        1.80        5.73      3.32 o 
   5   7   7       44.53       57.84      5.78 o 
   6   7   7        4.90        1.60      5.10 o 
   7   7   7       22.22       28.46      5.04 o 
   8   7   7        0.37       -1.43      4.75 o 
   9   7   7        0.05       -3.72      4.47 o 
  10   7   7       15.53       21.70      6.58 o 
  -5   8   7        1.93       10.99      4.98 o 
  -4   8   7       14.79       15.63      6.53 o 
  -3   8   7        2.26        3.55      5.32 o 
  -2   8   7       53.59       69.63      6.87 o 
  -1   8   7      310.95      328.84     14.22 o 
   0   8   7       74.96       76.32      5.78 o 
   1   8   7       92.74       86.14      8.02 o 
   2   8   7       25.77       31.09      5.33 o 
   3   8   7        4.10        8.19      4.12 o 
   4   8   7       10.14        8.36      3.72 o 
   5   8   7       66.88       79.49      7.67 o 
   6   8   7       22.87       32.92      6.01 o 
   7   8   7        5.87       10.36      4.69 o 
   8   8   7       37.56       56.23      6.99 o 
   9   8   7       13.44       10.59      7.39 o 
  10   8   7        0.87       -6.24      6.24 o 
  -4   9   7        8.77        6.18      7.04 o 
  -3   9   7        8.11       17.00      4.81 o 
  -2   9   7        0.08       -2.63      4.69 o 
  -1   9   7       13.65       19.70      5.90 o 
   0   9   7        0.28       -3.42      3.42 o 
   1   9   7       33.65       22.45      5.33 o 
   2   9   7        2.62        1.77      4.41 o 
   3   9   7       44.36       42.49      6.87 o 
   4   9   7       21.68       30.23      5.38 o 
   5   9   7        1.51        6.87      3.84 o 
   6   9   7        0.77       -5.15      5.15 o 
   7   9   7       20.84       27.08      6.24 o 
   8   9   7        5.58        4.92      6.36 o 
   9   9   7        0.67        8.30      5.32 o 
  -3  10   7        0.13        4.41      5.38 o 
  -2  10   7        0.00       -3.55      5.78 o 
  -1  10   7       18.64       26.57      5.73 o 
   0  10   7       17.76        8.74      3.68 o 
   1  10   7        7.45       -1.03      5.10 o 
   2  10   7        4.25        8.93      5.15 o 
   3  10   7        1.87       -2.46      5.44 o 
   4  10   7        0.87        2.46      4.18 o 
   5  10   7       50.96       39.22      7.79 o 
   6  10   7       16.31        5.32      6.81 o 
   7  10   7        1.10        4.47      5.84 o 
   8  10   7       95.21       98.50     10.82 o 
   9  10   7        4.11       -7.79      7.79 o 
  -1  11   7        6.06        5.61      5.38 o 
   0  11   7       18.76       24.94      5.32 o 
   1  11   7        2.80        4.01      4.87 o 
   2  11   7        2.18        8.36      4.41 o 
   3  11   7        5.22       12.71      4.64 o 
   4  11   7        5.23        4.98      4.64 o 
   5  11   7       41.48       45.87      6.87 o 
   6  11   7        5.24        2.92      6.18 o 
   7  11   7        0.01       -6.07      6.24 o 
   2  12   7        0.09       -4.98      6.07 o 
   3  12   7        0.52        6.81      5.67 o 
   4  12   7        3.87       14.89      5.67 o 
   5  12   7        1.41        8.19      5.38 o 
  -4  -9   8        0.02        8.13      5.55 o 
  -3  -9   8        0.02       -1.20      5.10 o 
  -2  -9   8        0.88       -1.77      5.55 o 
  -1  -9   8        0.22       -2.40      5.32 o 
   0  -9   8        1.70        4.55      4.33 o 
   1  -9   8        1.29       16.60      5.55 o 
   2  -9   8        0.01       -2.52      5.04 o 
  -6  -8   8       19.68       39.68      6.81 o 
  -5  -8   8        0.27        4.18      5.10 o 
  -4  -8   8        7.03        6.81      5.55 o 
  -3  -8   8        6.38        5.50      5.67 o 
  -2  -8   8        1.30        3.21      4.35 o 
  -1  -8   8        0.00       -3.72      5.67 o 
   0  -8   8        6.33        8.92      5.64 o 
   1  -8   8        0.17        7.73      5.27 o 
   2  -8   8       21.37       21.07      6.30 o 
   3  -8   8        0.58        8.93      5.55 o 
   4  -8   8        0.00       -0.63      6.53 o 
  -7  -7   8        6.43        6.93      6.70 o 
  -6  -7   8        0.03        2.92      4.69 o 
  -5  -7   8       19.84       16.43      5.50 o 
  -4  -7   8        3.01       -3.61      5.38 o 
  -3  -7   8       61.32       63.11      7.10 o 
  -2  -7   8       26.01       13.05      5.84 o 
  -1  -7   8       56.98       44.44      6.59 o 
   0  -7   8       35.63       43.75      4.72 o 
   1  -7   8      108.26      123.65      9.22 o 
   2  -7   8       43.55       44.78      7.10 o 
   3  -7   8       37.90       42.83      6.99 o 
   4  -7   8        1.81        0.00      5.90 o 
   5  -7   8        0.45       -0.63      6.13 o 
  -7  -6   8       11.25       20.67      5.55 o 
  -6  -6   8        0.25       -5.32      5.32 o 
  -5  -6   8        4.57        1.55      5.21 o 
  -4  -6   8        0.05        1.89      4.47 o 
  -3  -6   8        4.44       10.36      3.95 o 
  -2  -6   8        4.16        6.07      4.47 o 
  -1  -6   8        8.63        6.87      3.89 o 
   0  -6   8      158.60      141.79      7.09 o 
   1  -6   8       92.73       96.62      8.48 o 
   2  -6   8       92.08       83.56      8.65 o 
   3  -6   8       37.58       35.44      6.64 o 
   4  -6   8        0.21        9.22      4.52 o 
   5  -6   8       56.91       56.80      8.59 o 
   6  -6   8        2.70       -4.18      6.70 o 
  -8  -5   8        5.31        4.92      5.90 o 
  -7  -5   8        0.87       -2.81      5.67 o 
  -6  -5   8        1.42       11.22      4.06 o 
  -5  -5   8      299.22      292.24     13.87 o 
  -4  -5   8        6.41        4.81      4.41 o 
  -3  -5   8        6.89        4.92      4.29 o 
  -2  -5   8        2.85        1.55      3.44 o 
  -1  -5   8        2.10        6.13      3.61 o 
   0  -5   8       63.20       60.13      9.53 o 
   1  -5   8       10.70       16.72      4.41 o 
   2  -5   8       35.89       38.02      6.01 o 
   3  -5   8        0.17        3.84      3.84 o 
   4  -5   8       22.60       28.06      5.55 o 
   5  -5   8       15.31        9.96      5.90 o 
   6  -5   8        1.03        7.10      5.38 o 
   7  -5   8        3.92        6.58      6.53 o 
  -8  -4   8        2.25       10.08      6.81 o 
  -7  -4   8        2.66       -3.21      4.52 o 
  -6  -4   8       13.78        5.32      5.15 o 
  -5  -4   8       74.10       90.48      8.25 o 
  -4  -4   8        9.34       10.13      4.47 o 
  -3  -4   8        2.22        1.49      4.18 o 
  -2  -4   8        6.67        8.19      3.61 o 
  -1  -4   8       10.45        6.53      3.95 o 
   0  -4   8       87.36       84.89      6.83 o 
   1  -4   8        5.30        4.18      3.38 o 
   2  -4   8       30.92       33.96      5.38 o 
   3  -4   8       20.92       28.40      4.75 o 
   4  -4   8      106.87       98.11      8.48 o 
   5  -4   8        1.50        0.92      4.47 o 
   6  -4   8        8.62        9.45      5.61 o 
   7  -4   8       26.05       30.75      6.36 o 
   8  -4   8        8.49        8.53      7.21 o 
  -8  -3   8        3.66        1.15      5.38 o 
  -7  -3   8        6.05        7.79      4.81 o 
  -6  -3   8        0.49        2.81      4.58 o 
  -5  -3   8      127.48      118.23      8.59 o 
  -4  -3   8     1128.15     1146.64     23.87 o 
  -3  -3   8      546.65      536.14     15.72 o 
  -2  -3   8       74.57       68.67      6.13 o 
  -1  -3   8        3.42        1.26      3.21 o 
   0  -3   8       72.75       69.30      4.19 o 
   1  -3   8       29.59       32.64      4.12 o 
   2  -3   8      212.63      196.86      9.00 o 
   3  -3   8       20.94       34.47      4.29 o 
   4  -3   8      142.33      155.70      9.11 o 
   5  -3   8       27.02       30.00      5.73 o 
   6  -3   8       28.87       29.60      5.78 o 
   7  -3   8       20.53       25.82      6.53 o 
   8  -3   8       46.59       55.37      7.96 o 
   9  -3   8        3.72       12.60      5.21 o 
  -9  -2   8        3.09        8.30      5.67 o 
  -8  -2   8        6.33        8.53      5.84 o 
  -7  -2   8        0.91        3.03      5.10 o 
  -6  -2   8        7.27       17.63      4.35 o 
  -5  -2   8      115.70      107.45      8.31 o 
  -4  -2   8       47.60       46.84      5.67 o 
  -3  -2   8       32.38       34.93      4.47 o 
  -2  -2   8      162.05      175.22      8.19 o 
  -1  -2   8      135.05      148.16      7.51 o 
   0  -2   8       16.36       16.91      2.63 o 
   1  -2   8      173.38      178.16      7.91 o 
   2  -2   8       64.73       66.89      5.67 o 
   3  -2   8       97.60       96.17      6.53 o 
   4  -2   8       94.56       97.43      7.33 o 
   5  -2   8       80.79       76.11      6.82 o 
   6  -2   8       19.43        4.18      5.61 o 
   7  -2   8       34.75       34.81      6.87 o 
   8  -2   8        1.06        5.78      4.81 o 
   9  -2   8        7.55       11.85      6.87 o 
  -9  -1   8        4.42       16.55      5.50 o 
  -8  -1   8        1.56        9.62      5.15 o 
  -7  -1   8       42.03       35.16      6.70 o 
  -6  -1   8       67.69       73.07      6.87 o 
  -5  -1   8       97.90      103.67      8.71 o 
  -4  -1   8      203.26      185.95      9.74 o 
  -3  -1   8       30.04       32.01      4.64 o 
  -2  -1   8       15.77       14.72      3.72 o 
  -1  -1   8        4.63        2.18      2.58 o 
   0  -1   8        0.16        2.47      2.58 o 
   1  -1   8        6.76        6.18      2.75 o 
   2  -1   8        4.65        3.49      2.86 o 
   3  -1   8        0.01       -3.03      3.03 o 
   4  -1   8        1.15        0.92      2.81 o 
   5  -1   8       49.17       53.37      5.96 o 
   6  -1   8      206.47      194.94     10.66 o 
   7  -1   8       24.00       20.67      5.04 o 
   8  -1   8        2.02        0.52      5.44 o 
   9  -1   8        0.12       -5.32      5.32 o 
  10  -1   8        0.54       10.71      5.50 o 
  -8   0   8        0.00       -1.15      5.50 o 
  -7   0   8        9.28        1.03      6.07 o 
  -6   0   8        3.95        3.55      4.92 o 
  -5   0   8     1003.83      922.21     22.25 o 
  -4   0   8        9.13       16.09      5.04 o 
  -3   0   8        0.17       -1.55      3.32 o 
  -2   0   8       43.45       43.01      4.52 o 
  -1   0   8      124.65      127.82      6.70 o 
   0   0   8       45.71       52.26      3.73 o 
   1   0   8       25.29       30.12      3.55 o 
   2   0   8       11.56       14.03      3.15 o 
   3   0   8       27.45       27.03      3.55 o 
   4   0   8        2.59       -4.41      5.10 o 
   5   0   8       51.62       58.98      5.55 o 
   6   0   8      260.29      257.12     11.35 o 
   7   0   8      233.13      193.69     11.23 o 
   8   0   8        0.65       -6.30      6.30 o 
   9   0   8        4.60        5.84      5.50 o 
  10   0   8        0.08       -0.57      6.07 o 
  -8   1   8       27.83       30.23      7.50 o 
  -7   1   8        1.48        5.67      4.87 o 
  -6   1   8        8.60        4.98      4.58 o 
  -5   1   8       19.93       18.44      5.44 o 
  -4   1   8       39.60       40.03      5.27 o 
  -3   1   8       37.05       34.53      4.92 o 
  -2   1   8       45.55       40.83      4.29 o 
  -1   1   8        8.38       11.05      3.15 o 
   0   1   8      393.17      383.95      7.67 o 
   1   1   8      409.45      422.76     11.19 o 
   2   1   8      426.63      430.71     11.19 o 
   3   1   8       11.00       14.37      3.21 o 
   4   1   8       32.99       30.98      3.78 o 
   5   1   8       17.47       20.73      4.07 o 
   6   1   8       64.77       60.53      6.30 o 
   7   1   8      483.18      482.13     16.29 o 
   8   1   8       69.07       59.04      7.90 o 
   9   1   8       14.48        3.61      6.07 o 
  10   1   8        0.34       14.54      5.55 o 
  -8   2   8        5.98        0.00      6.07 o 
  -7   2   8        0.00        2.63      3.84 o 
  -6   2   8       12.62       20.15      5.04 o 
  -5   2   8        7.34        7.84      3.95 o 
  -4   2   8        0.57        2.92      3.26 o 
  -3   2   8        3.39        5.21      2.81 o 
  -2   2   8       27.92       28.17      3.72 o 
  -1   2   8      164.38      170.02      7.85 o 
   0   2   8        1.11       -1.47      1.72 o 
   1   2   8      748.45      771.94     13.92 o 
   2   2   8      165.63      163.56      7.11 o 
   3   2   8       40.66       33.61      4.24 o 
   4   2   8      495.26      492.45     13.20 o 
   5   2   8       47.76       39.40      5.33 o 
   6   2   8      528.28      520.49     15.26 o 
   7   2   8      829.85      803.71     20.11 o 
   8   2   8        7.32       -0.46      5.95 o 
   9   2   8       15.62       13.57      5.55 o 
  10   2   8      138.43      149.72     11.11 o 
  11   2   8        3.96       18.49      6.41 o 
  -8   3   8        3.00        6.24      6.07 o 
  -7   3   8        1.65       -4.98      5.32 o 
  -6   3   8       42.52       36.30      6.70 o 
  -5   3   8       28.79       27.37      4.81 o 
  -4   3   8        8.98       14.60      3.32 o 
  -3   3   8        5.61        2.06      3.38 o 
  -2   3   8        1.41        0.92      3.03 o 
  -1   3   8       10.08        8.65      2.98 o 
   0   3   8      274.24      298.92     10.92 o 
   1   3   8      159.18      158.28      7.51 o 
   2   3   8      106.76      106.38      6.13 o 
   3   3   8       16.99       14.89      3.44 o 
   4   3   8      207.00      194.30      8.43 o 
   5   3   8       12.79       11.45      3.55 o 
   6   3   8      269.56      264.94     10.95 o 
   7   3   8        3.64        5.84      4.64 o 
   8   3   8       42.15       42.20      6.30 o 
   9   3   8        0.68       -0.52      4.81 o 
  10   3   8        1.11        0.57      5.67 o 
  11   3   8        0.05        4.41      6.01 o 
  -7   4   8        1.02        4.06      4.75 o 
  -6   4   8       10.03       12.42      5.10 o 
  -5   4   8      149.41      141.66     10.31 o 
  -4   4   8        4.41       -4.81      4.81 o 
  -3   4   8       12.28       21.64      3.89 o 
  -2   4   8       27.69       21.82      4.29 o 
  -1   4   8        5.77        3.03      3.09 o 
   0   4   8      307.75      334.84      7.60 o 
   1   4   8      117.38      107.47      6.59 o 
   2   4   8        6.63        0.80      2.98 o 
   3   4   8        0.11        0.57      2.58 o 
   4   4   8       11.53       14.08      3.61 o 
   5   4   8        2.22       -1.95      3.49 o 
   6   4   8      287.29      311.16     12.15 o 
   7   4   8       36.05       36.65      4.87 o 
   8   4   8        0.16       -1.77      4.24 o 
   9   4   8        8.23        8.93      5.15 o 
  10   4   8        0.03        5.61      4.47 o 
  11   4   8        3.82        3.15      5.50 o 
  -7   5   8        8.51        6.81      6.41 o 
  -6   5   8       13.85       12.71      5.55 o 
  -5   5   8       19.48       21.76      5.21 o 
  -4   5   8       35.00       41.23      6.53 o 
  -3   5   8      215.23      231.73     11.75 o 
  -2   5   8      444.04      456.31     14.57 o 
  -1   5   8      766.84      721.04     17.35 o 
   0   5   8       10.17       13.47      3.72 o 
   1   5   8        3.03        3.55      2.69 o 
   2   5   8       20.13       18.44      3.49 o 
   3   5   8       27.77       25.08      3.95 o 
   4   5   8       60.72       69.58      5.33 o 
   5   5   8        0.20        4.06      2.86 o 
   6   5   8        2.30        2.58      3.72 o 
   7   5   8      121.69      110.21      8.94 o 
   8   5   8        1.18        3.15      4.29 o 
   9   5   8        3.50        1.55      5.32 o 
  10   5   8        5.65        7.90      5.04 o 
  11   5   8        1.45        1.89      5.27 o 
  -6   6   8        2.92       15.46      5.10 o 
  -5   6   8        0.17       -2.69      4.58 o 
  -4   6   8        4.92        9.16      4.87 o 
  -3   6   8       62.21       39.28      7.27 o 
  -2   6   8       50.35       58.92      6.24 o 
  -1   6   8       21.56       21.70      4.75 o 
   0   6   8      336.60      316.17      8.37 o 
   1   6   8       14.75       16.83      3.38 o 
   2   6   8        2.65        8.13      2.98 o 
   3   6   8       72.03       77.43      6.01 o 
   4   6   8      180.97      194.36      9.63 o 
   5   6   8       34.70       32.47      5.10 o 
   6   6   8       45.87       51.42      5.73 o 
   7   6   8       11.88       14.03      4.69 o 
   8   6   8        5.44        6.13      4.92 o 
   9   6   8       11.79        7.79      5.78 o 
  10   6   8        6.67        6.36      5.95 o 
  -5   7   8        0.41        4.06      5.38 o 
  -4   7   8        4.97       -5.27      5.84 o 
  -3   7   8       11.27        7.21      5.44 o 
  -2   7   8       33.55       35.33      5.44 o 
  -1   7   8       33.24       37.28      5.15 o 
   0   7   8       76.64       75.51      5.58 o 
   1   7   8      573.64      576.20     16.59 o 
   2   7   8       23.56       23.93      4.87 o 
   3   7   8       48.74       33.84      5.55 o 
   4   7   8      137.87      139.43      8.76 o 
   5   7   8       17.55       21.13      4.41 o 
   6   7   8        5.01        7.50      4.58 o 
   7   7   8       20.76       31.61      5.15 o 
   8   7   8       29.15       20.73      6.18 o 
   9   7   8       14.48       11.39      6.41 o 
  10   7   8        0.31       -1.77      6.47 o 
  -5   8   8        6.81       17.12      5.90 o 
  -4   8   8       20.68       24.28      6.93 o 
  -3   8   8        3.34        2.63      5.15 o 
  -2   8   8       29.74       32.35      6.47 o 
  -1   8   8        6.26        9.16      5.15 o 
   0   8   8      166.82      178.10      8.37 o 
   1   8   8        3.13        2.52      4.75 o 
   2   8   8       27.49       39.39      5.84 o 
   3   8   8       24.06       25.94      5.61 o 
   4   8   8       38.50       38.42      5.78 o 
   5   8   8       21.28       18.44      4.81 o 
   6   8   8        0.44       -4.52      4.64 o 
   7   8   8        8.53        3.89      4.81 o 
   8   8   8       13.00       18.84      5.44 o 
   9   8   8        0.59        6.30      4.98 o 
  10   8   8       14.24       26.80      5.95 o 
  -4   9   8       22.87       15.23      7.79 o 
  -3   9   8        0.23        0.57      5.38 o 
  -2   9   8        0.02        2.18      4.35 o 
  -1   9   8        0.06        1.03      4.41 o 
   0   9   8       18.55        9.85      4.84 o 
   1   9   8       43.17       42.89      6.70 o 
   2   9   8       12.46        8.19      4.47 o 
   3   9   8       11.69       13.63      4.98 o 
   4   9   8        7.93        5.95      5.04 o 
   5   9   8        7.35        8.99      4.18 o 
   6   9   8       19.08       25.19      5.50 o 
   7   9   8        3.60       -5.84      5.84 o 
   8   9   8       21.35       30.80      6.30 o 
   9   9   8        5.88        0.00      6.81 o 
  -2  10   8        0.70        1.20      5.21 o 
  -1  10   8       11.69       16.55      5.90 o 
   0  10   8        0.82        2.98      3.18 o 
   1  10   8       18.96       18.84      5.73 o 
   2  10   8        1.64       -3.55      5.15 o 
   3  10   8        5.39        4.58      5.32 o 
   4  10   8        6.91        3.55      5.04 o 
   5  10   8       12.36        8.36      6.47 o 
   6  10   8        0.32       -5.44      5.95 o 
   7  10   8        3.15       13.63      5.38 o 
   8  10   8       37.83       54.34      8.36 o 
  -1  11   8        0.81        0.63      5.21 o 
   0  11   8        0.32       -0.23      4.03 o 
   1  11   8        2.08        2.35      5.67 o 
   2  11   8        2.43       -0.57      5.90 o 
   3  11   8        4.70       11.34      4.87 o 
   4  11   8        5.77        5.67      5.84 o 
   5  11   8       13.18       12.14      6.41 o 
   6  11   8        0.20       -4.18      6.18 o 
   7  11   8        0.48       -0.63      6.07 o 
   3  12   8        0.59       -6.76      6.76 o 
   4  12   8        0.58        4.41      5.38 o 
  -2  -9   9        2.19        6.98      5.55 o 
  -1  -9   9        4.32       -0.63      5.95 o 
   0  -9   9        2.57       -0.13      9.56 o 
  -5  -8   9        0.00        6.98      4.87 o 
  -4  -8   9        4.02       -2.40      6.70 o 
  -3  -8   9        0.60        3.49      4.52 o 
  -2  -8   9       10.92       16.60      5.38 o 
  -1  -8   9       19.14        5.67      6.47 o 
   0  -8   9        0.15       -1.40      3.66 o 
   1  -8   9       20.32       28.00      7.84 o 
   2  -8   9        0.03        3.03      4.87 o 
   3  -8   9        3.17        1.89      5.84 o 
  -6  -7   9        0.03        4.98      4.64 o 
  -5  -7   9        4.54        5.27      5.61 o 
  -4  -7   9        0.36        4.98      4.64 o 
  -3  -7   9        1.37       -1.60      5.61 o 
  -2  -7   9       10.50       14.54      5.61 o 
  -1  -7   9       16.69       10.25      5.78 o 
   0  -7   9       67.27       65.54     11.57 o 
   1  -7   9        0.97        5.78      5.10 o 
   2  -7   9       79.71       72.50      9.68 o 
   3  -7   9        2.24        9.62      5.32 o 
   4  -7   9        3.77        7.21      6.24 o 
  -7  -6   9        0.05       -5.67      6.24 o 
  -6  -6   9        0.05        6.98      5.73 o 
  -5  -6   9        8.52        5.44      5.90 o 
  -4  -6   9        4.94        5.10      5.27 o 
  -3  -6   9        8.69        5.84      5.32 o 
  -2  -6   9        0.88        1.89      3.38 o 
  -1  -6   9       95.02       85.97      8.53 o 
   0  -6   9       64.44       66.36      5.40 o 
   1  -6   9       61.32       67.69      7.56 o 
   2  -6   9      100.51       98.16      9.34 o 
   3  -6   9      102.65      106.53      9.91 o 
   4  -6   9        0.07       -0.52      4.92 o 
   5  -6   9       48.69       53.94      8.47 o 
   6  -6   9        0.47       -3.15      5.95 o 
  -7  -5   9        3.35        9.56      4.75 o 
  -6  -5   9        0.32        6.58      4.81 o 
  -5  -5   9        7.81        3.55      5.84 o 
  -4  -5   9       73.08       54.80      7.33 o 
  -3  -5   9       23.74       14.72      6.24 o 
  -2  -5   9       17.41       21.41      4.64 o 
  -1  -5   9        5.08        9.62      3.55 o 
   0  -5   9        6.58       10.18      2.84 o 
   1  -5   9      121.56      113.58      8.48 o 
   2  -5   9        0.40        4.81      3.38 o 
   3  -5   9        0.85        0.92      4.12 o 
   4  -5   9       43.85       51.36      7.04 o 
   5  -5   9       12.39        7.39      4.87 o 
   6  -5   9        6.05        9.73      5.55 o 
   7  -5   9       15.50       14.37      7.90 o 
  -8  -4   9        2.86        8.82      5.61 o 
  -7  -4   9        6.52        6.87      5.61 o 
  -6  -4   9        0.59       -2.63      4.24 o 
  -5  -4   9       27.88        5.73      6.53 o 
  -4  -4   9      101.12       89.98      8.02 o 
  -3  -4   9       76.04       85.45      7.04 o 
  -2  -4   9      175.75      179.27     10.03 o 
  -1  -4   9        1.59        5.73      2.86 o 
   0  -4   9        4.88        5.24      2.67 o 
   1  -4   9       39.43       46.38      5.44 o 
   2  -4   9        3.31        4.35      3.44 o 
   3  -4   9        0.58       -0.40      4.06 o 
   4  -4   9       12.60       17.75      4.18 o 
   5  -4   9        1.36        0.97      5.04 o 
   6  -4   9        3.94        6.30      4.81 o 
   7  -4   9        0.58       -4.01      5.44 o 
   8  -4   9        3.34       18.38      6.76 o 
  -8  -3   9        0.29        0.00      4.98 o 
  -7  -3   9        0.00        2.75      4.64 o 
  -6  -3   9        1.78        0.97      5.10 o 
  -5  -3   9        1.03       -4.47      4.47 o 
  -4  -3   9      217.85      227.43     11.52 o 
  -3  -3   9      604.08      590.24     17.28 o 
  -2  -3   9      492.54      466.67     15.03 o 
  -1  -3   9        1.01       -3.49      3.72 o 
   0  -3   9        9.29        8.51      2.37 o 
   1  -3   9       51.52       60.64      5.38 o 
   2  -3   9       14.21        8.87      4.64 o 
   3  -3   9       49.15       58.58      6.36 o 
   4  -3   9        2.75        3.61      3.89 o 
   5  -3   9        5.76       12.31      5.10 o 
   6  -3   9       56.13       54.46      6.87 o 
   7  -3   9        8.77        5.32      5.78 o 
   8  -3   9        1.77       -1.20      6.41 o 
  -8  -2   9       14.98       25.94      6.13 o 
  -7  -2   9        3.46        0.52      5.50 o 
  -6  -2   9        0.91       -4.41      4.98 o 
  -5  -2   9        0.67       -4.35      4.35 o 
  -4  -2   9       68.52       71.30      6.59 o 
  -3  -2   9        2.05       -4.01      4.24 o 
  -2  -2   9       10.41        8.47      3.26 o 
  -1  -2   9      237.55      215.62      9.80 o 
   0  -2   9       38.23       35.99      3.46 o 
   1  -2   9        0.05       -1.60      2.92 o 
   2  -2   9      636.48      637.84     15.85 o 
   3  -2   9      186.77      178.89      9.11 o 
   4  -2   9       65.76       57.67      6.07 o 
   5  -2   9       22.94       27.08      4.75 o 
   6  -2   9        0.72       -4.98      4.98 o 
   7  -2   9        1.02        1.49      5.38 o 
   8  -2   9       10.57       19.81      6.58 o 
   9  -2   9        4.45        3.66      7.04 o 
  -8  -1   9        4.64        0.57      5.90 o 
  -7  -1   9        2.36       -0.52      5.38 o 
  -6  -1   9        0.04        0.97      4.58 o 
  -5  -1   9       55.88       57.15      7.10 o 
  -4  -1   9      185.28      201.45     10.03 o 
  -3  -1   9       11.92       15.46      4.07 o 
  -2  -1   9       49.88       48.27      5.10 o 
  -1  -1   9       19.33       18.27      3.55 o 
   0  -1   9      110.07      105.48      5.01 o 
   1  -1   9      229.47      245.55      9.51 o 
   2  -1   9        1.18        2.69      2.69 o 
   3  -1   9      188.71      205.49      9.17 o 
   4  -1   9        0.01       -2.40      3.21 o 
   5  -1   9       24.40       25.59      4.35 o 
   6  -1   9       18.50       16.26      4.92 o 
   7  -1   9        2.81       -0.92      4.92 o 
   8  -1   9        5.97       -5.95      5.95 o 
   9  -1   9        1.05        1.72      5.44 o 
  -8   0   9        1.57       12.08      5.21 o 
  -7   0   9        1.19       -5.78      5.78 o 
  -6   0   9       25.68       27.83      6.18 o 
  -5   0   9       68.87       78.74      7.73 o 
  -4   0   9      699.07      662.25     17.86 o 
  -3   0   9      129.25      146.65      8.42 o 
  -2   0   9        2.39        6.01      3.38 o 
  -1   0   9       71.68       75.26      5.50 o 
   0   0   9      138.54      145.67      5.39 o 
   1   0   9      429.71      417.34     12.17 o 
   2   0   9       41.38       41.35      4.35 o 
   3   0   9        0.07       -2.69      3.38 o 
   4   0   9      117.97      123.96      7.73 o 
   5   0   9       28.03       29.43      4.52 o 
   6   0   9       59.18       57.95      7.04 o 
   7   0   9       11.03        3.95      5.32 o 
   8   0   9       25.69       22.73      7.44 o 
   9   0   9        0.27       -4.41      6.47 o 
  10   0   9       14.56       13.05      6.01 o 
  -8   1   9       12.80        8.59      6.76 o 
  -7   1   9        1.44       -3.84      5.50 o 
  -6   1   9       78.02       68.61      7.67 o 
  -5   1   9      453.67      408.28     15.20 o 
  -4   1   9        0.53       -1.15      4.18 o 
  -3   1   9        9.18       11.11      3.72 o 
  -2   1   9      167.29      172.29      8.54 o 
  -1   1   9       59.86       63.80      4.93 o 
   0   1   9      174.28      177.28      5.77 o 
   1   1   9        0.89       -0.29      2.81 o 
   2   1   9       93.39       88.04      6.47 o 
   3   1   9      171.43      165.83      8.31 o 
   4   1   9       40.11       40.94      4.64 o 
   5   1   9       29.69       29.60      5.04 o 
   6   1   9        2.87       -0.40      4.12 o 
   7   1   9      303.63      276.91     13.36 o 
   8   1   9        3.39        4.29      5.50 o 
   9   1   9       66.62       52.91      8.42 o 
  10   1   9        9.14        8.42      6.47 o 
  -8   2   9        2.75        7.56      5.10 o 
  -7   2   9        0.10       -5.27      5.27 o 
  -6   2   9       23.90       23.02      5.55 o 
  -5   2   9       31.16       30.75      5.38 o 
  -4   2   9        9.25        4.35      4.64 o 
  -3   2   9        2.34        3.55      3.55 o 
  -2   2   9       51.97       48.10      5.73 o 
  -1   2   9       65.15       73.02      5.84 o 
   0   2   9        4.76        5.66      2.22 o 
   1   2   9      350.72      370.60     11.30 o 
   2   2   9       29.68       32.01      4.01 o 
   3   2   9       15.70       13.97      3.61 o 
   4   2   9      464.10      453.03     13.08 o 
   5   2   9        1.03       -0.34      2.81 o 
   6   2   9      119.43      115.14      8.42 o 
   7   2   9        0.53        1.26      5.10 o 
   8   2   9        0.69       -1.83      5.27 o 
   9   2   9      154.73      146.53     11.74 o 
  10   2   9        2.73       -1.77      7.10 o 
  -7   3   9        4.07       11.11      5.73 o 
  -6   3   9        0.84       -4.18      5.04 o 
  -5   3   9        4.53        1.37      5.04 o 
  -4   3   9       23.35       31.15      4.92 o 
  -3   3   9       28.96       23.13      5.10 o 
  -2   3   9       18.57       15.52      3.78 o 
  -1   3   9       14.50       16.15      3.44 o 
   0   3   9      438.61      431.73     15.00 o 
   1   3   9      285.72      290.70     10.44 o 
   2   3   9       65.39       68.55      5.21 o 
   3   3   9      229.22      243.43      9.74 o 
   4   3   9        1.85       -0.63      3.49 o 
   5   3   9        0.40        0.69      3.66 o 
   6   3   9      195.84      180.15     10.49 o 
   7   3   9        1.11        1.26      4.47 o 
   8   3   9        7.17        9.62      5.32 o 
   9   3   9       46.04       31.44      7.50 o 
  10   3   9       90.68       95.87      9.96 o 
  -7   4   9        0.10        0.63      4.52 o 
  -6   4   9        2.71       -3.26      5.84 o 
  -5   4   9        1.10       13.74      4.58 o 
  -4   4   9       24.36       15.80      5.27 o 
  -3   4   9       47.06       51.48      5.78 o 
  -2   4   9       68.35       73.08      6.64 o 
  -1   4   9       73.06       68.55      5.90 o 
   0   4   9        2.11        3.87      1.94 o 
   1   4   9       46.72       45.41      4.87 o 
   2   4   9        8.99        7.10      3.32 o 
   3   4   9       24.00       17.29      3.55 o 
   4   4   9        0.23       -2.92      2.92 o 
   5   4   9        9.30        9.96      4.18 o 
   6   4   9       56.88       55.89      6.07 o 
   7   4   9        0.05       -0.40      4.18 o 
   8   4   9        5.04        6.01      4.69 o 
   9   4   9        1.15       -3.61      4.87 o 
  10   4   9        1.36        6.36      5.44 o 
  -6   5   9        0.00       -1.77      4.81 o 
  -5   5   9        6.51        3.15      5.10 o 
  -4   5   9       62.53       49.94      7.27 o 
  -3   5   9      198.56      184.21     10.94 o 
  -2   5   9       33.66       39.28      6.24 o 
  -1   5   9      105.04      124.24      8.08 o 
   0   5   9      147.77      149.92      5.89 o 
   1   5   9       88.50       83.22      6.36 o 
   2   5   9        1.60       -2.58      3.09 o 
   3   5   9       70.09       62.83      5.56 o 
   4   5   9        1.02       -0.69      3.03 o 
   5   5   9        9.86        3.95      3.89 o 
   6   5   9      158.04      185.10      9.85 o 
   7   5   9        0.37        3.84      3.84 o 
   8   5   9       55.45       58.35      7.27 o 
   9   5   9        0.04        5.21      4.75 o 
  10   5   9        0.23        8.13      5.38 o 
  -6   6   9        0.98       -4.98      6.01 o 
  -5   6   9       27.47       18.55      6.36 o 
  -4   6   9        7.81        7.10      5.04 o 
  -3   6   9       70.17       61.50      7.44 o 
  -2   6   9      158.85      151.47     10.14 o 
  -1   6   9      154.98      152.62     10.08 o 
   0   6   9      177.30      165.53      6.70 o 
   1   6   9        9.34        7.10      3.26 o 
   2   6   9       31.63       27.94      4.64 o 
   3   6   9        0.03        0.34      2.63 o 
   4   6   9       79.90       75.71      6.70 o 
   5   6   9      103.04      103.84      7.79 o 
   6   6   9       58.13       48.68      7.16 o 
   7   6   9        2.09        1.77      4.69 o 
   8   6   9       20.54       23.36      6.18 o 
   9   6   9       18.38       31.09      6.41 o 
  10   6   9        3.39        4.75      5.32 o 
  -5   7   9        2.70       -2.40      6.36 o 
  -4   7   9        3.17        1.66      5.32 o 
  -3   7   9        3.38        3.03      4.81 o 
  -2   7   9       48.27       33.56      6.87 o 
  -1   7   9       16.06       17.35      5.15 o 
   0   7   9       27.82       30.25      3.31 o 
   1   7   9       89.96       93.99      7.96 o 
   2   7   9      346.07      347.73     13.65 o 
   3   7   9       19.43       22.33      4.41 o 
   4   7   9       22.44       23.25      4.41 o 
   5   7   9        0.27       -2.86      3.89 o 
   6   7   9        1.11        3.49      4.18 o 
   7   7   9       41.50       52.57      6.99 o 
   8   7   9        0.45        2.52      4.81 o 
   9   7   9        1.58       -6.41      6.41 o 
  10   7   9        9.16       12.88      4.87 o 
  -4   8   9        5.22       -7.84      7.84 o 
  -3   8   9        1.93        6.64      3.84 o 
  -2   8   9        0.87       -0.52      4.69 o 
  -1   8   9        6.96       -5.21      5.21 o 
   0   8   9       83.15       88.28      8.62 o 
   1   8   9      253.67      243.10     12.72 o 
   2   8   9        0.23        5.55      4.47 o 
   3   8   9       74.95       85.56      7.73 o 
   4   8   9        0.07        4.35      3.15 o 
   5   8   9        0.84       -5.10      5.10 o 
   6   8   9        0.00       -4.35      4.35 o 
   7   8   9        7.64       15.52      4.29 o 
   8   8   9       10.21       10.76      5.78 o 
   9   8   9        1.42        9.96      5.15 o 
  10   8   9        7.25        8.30      7.16 o 
  -3   9   9        4.39       10.36      6.47 o 
  -2   9   9        3.03        3.38      5.38 o 
  -1   9   9        0.34       -1.09      4.98 o 
   0   9   9        2.12       -2.14      5.17 o 
   1   9   9       39.73       33.10      6.76 o 
   2   9   9        0.04        3.32      4.81 o 
   3   9   9        2.01       -3.78      4.87 o 
   4   9   9       17.16       12.88      6.13 o 
   5   9   9        1.45       -0.52      4.47 o 
   6   9   9        4.63       10.19      4.41 o 
   7   9   9        0.38        4.29      5.15 o 
   8   9   9        1.67        3.44      5.44 o 
   9   9   9        7.74        2.46      6.70 o 
  -2  10   9        0.45       -5.67      6.24 o 
  -1  10   9        0.02       -5.55      5.55 o 
   0  10   9        0.33        1.77      3.02 o 
   1  10   9       20.26       27.65      5.84 o 
   2  10   9       13.75       10.08      5.04 o 
   3  10   9       35.28       30.40      7.10 o 
   4  10   9        1.72       -2.63      5.78 o 
   5  10   9        4.66       -4.29      5.84 o 
   6  10   9        1.06        5.04      5.04 o 
   7  10   9       18.51       30.92      6.64 o 
   8  10   9        0.56       -3.72      6.24 o 
   0  11   9        3.85       -2.98      5.64 o 
   1  11   9       12.48       18.72      6.81 o 
   2  11   9        8.87       -0.57      6.76 o 
   3  11   9        8.83        5.84      6.18 o 
   4  11   9        0.70       -5.90      5.90 o 
   5  11   9       13.66       14.20      6.36 o 
   6  11   9        0.29       -5.90      5.90 o 
   7  11   9       25.91       27.25      8.07 o 
  -3  -8  10        0.28       -1.26      5.44 o 
  -2  -8  10        1.00        4.92      5.67 o 
  -1  -8  10        4.49        8.47      5.84 o 
   0  -8  10        1.35        1.94      3.60 o 
   1  -8  10        0.41        3.09      4.75 o 
   2  -8  10       12.86       17.86      6.18 o 
  -5  -7  10        8.25       20.61      6.76 o 
  -4  -7  10        0.94        2.98      5.61 o 
  -3  -7  10        0.97        2.29      4.58 o 
  -2  -7  10        0.30        5.04      4.64 o 
  -1  -7  10        8.00       11.57      5.15 o 
   0  -7  10        0.41       -2.69      3.88 o 
   1  -7  10        9.80        2.81      6.24 o 
   2  -7  10       32.96       36.87      7.96 o 
   3  -7  10       74.67       88.93      9.16 o 
   4  -7  10        0.52       -6.64      6.64 o 
  -6  -6  10        0.54        2.46      5.84 o 
  -5  -6  10        0.90       12.19      5.21 o 
  -4  -6  10        1.57        7.16      4.06 o 
  -3  -6  10        0.57       -0.52      4.64 o 
  -2  -6  10        1.75        4.58      4.92 o 
  -1  -6  10        1.08        2.98      4.75 o 
   0  -6  10        3.01        0.09      4.47 o 
   1  -6  10        0.08       -3.55      5.50 o 
   2  -6  10      174.97      180.85     13.06 o 
   3  -6  10        2.32       10.31      5.38 o 
   4  -6  10       13.16       14.94      6.81 o 
   5  -6  10       10.13       15.29      6.24 o 
  -7  -5  10        5.62       17.18      5.73 o 
  -6  -5  10        4.14        5.27      5.50 o 
  -5  -5  10        0.80        5.44      5.44 o 
  -4  -5  10        2.12        3.55      5.04 o 
  -3  -5  10       64.54       47.01      7.73 o 
  -2  -5  10        0.22       -0.46      4.81 o 
  -1  -5  10       67.72       79.66      7.67 o 
   0  -5  10       11.90        7.87      4.31 o 
   1  -5  10       11.00        9.62      5.32 o 
   2  -5  10       45.94       41.46      6.70 o 
   3  -5  10        3.36        5.44      5.38 o 
   4  -5  10        3.13       -3.15      5.10 o 
   5  -5  10       15.01       21.76      6.64 o 
   6  -5  10        0.59        3.03      5.67 o 
  -7  -4  10        0.70        3.03      5.78 o 
  -6  -4  10        0.11        2.81      5.44 o 
  -5  -4  10        0.40        6.18      4.41 o 
  -4  -4  10        1.72        3.84      4.87 o 
  -3  -4  10       11.12        3.15      4.98 o 
  -2  -4  10        0.22       -3.89      4.12 o 
  -1  -4  10       37.56       43.40      5.78 o 
   0  -4  10        2.89        1.03      3.00 o 
   1  -4  10       76.71       82.41      7.50 o 
   2  -4  10       42.32       38.08      6.01 o 
   3  -4  10        9.23        8.53      4.29 o 
   4  -4  10        1.83        3.32      4.69 o 
   5  -4  10        2.99        7.67      4.75 o 
   6  -4  10       19.42        9.96      7.04 o 
   7  -4  10        2.38       -0.57      5.73 o 
  -7  -3  10        0.81       -1.20      5.15 o 
  -6  -3  10       17.09       23.70      6.24 o 
  -5  -3  10       27.55       36.99      6.53 o 
  -4  -3  10       51.93       64.54      6.36 o 
  -3  -3  10       10.94       10.99      5.04 o 
  -2  -3  10      251.68      239.15     11.86 o 
  -1  -3  10      715.69      662.92     18.03 o 
   0  -3  10        9.56       16.27      2.75 o 
   1  -3  10       44.04       55.14      5.67 o 
   2  -3  10       13.23       16.43      4.58 o 
   3  -3  10       50.58       39.28      6.01 o 
   4  -3  10        0.20       -4.64      4.64 o 
   5  -3  10       19.07       26.28      5.67 o 
   6  -3  10        0.34        0.52      4.87 o 
   7  -3  10       11.89        4.47      6.93 o 
   8  -3  10        2.83        3.09      4.75 o 
  -7  -2  10        0.09       -5.55      5.55 o 
  -6  -2  10        1.74       10.99      4.69 o 
  -5  -2  10        8.82       16.20      4.75 o 
  -4  -2  10        5.96        3.03      4.41 o 
  -3  -2  10      294.47      302.30     12.95 o 
  -2  -2  10       36.44       36.99      5.67 o 
  -1  -2  10       56.87       56.92      6.01 o 
   0  -2  10      211.01      191.63      9.89 o 
   1  -2  10       59.14       56.92      6.30 o 
   2  -2  10        0.86        4.69      3.66 o 
   3  -2  10        7.80        9.79      4.47 o 
   4  -2  10       45.26       43.81      5.73 o 
   5  -2  10       14.95       21.30      4.41 o 
   6  -2  10       27.44       28.97      5.73 o 
   7  -2  10       33.26       40.77      6.30 o 
   8  -2  10        0.02        2.29      5.95 o 
  -8  -1  10        9.15       13.40      5.73 o 
  -7  -1  10        3.13       -6.87      6.87 o 
  -6  -1  10        8.91        7.73      5.44 o 
  -5  -1  10       31.62       30.35      5.78 o 
  -4  -1  10       46.26       60.24      6.87 o 
  -3  -1  10       10.17        9.73      4.18 o 
  -2  -1  10       99.29       98.69      7.56 o 
  -1  -1  10       44.60       41.69      5.50 o 
   0  -1  10        3.45        4.02      2.27 o 
   1  -1  10        3.81        2.98      2.86 o 
   2  -1  10       47.62       52.34      5.44 o 
   3  -1  10      137.71      133.42      8.59 o 
   4  -1  10       30.56       22.85      4.81 o 
   5  -1  10        0.71        0.80      4.12 o 
   6  -1  10        5.47       -0.46      4.75 o 
   7  -1  10        6.01       10.31      5.04 o 
   8  -1  10       78.98       99.24      8.99 o 
   9  -1  10        0.62        1.20      5.61 o 
  -7   0  10        0.00        5.15      4.98 o 
  -6   0  10        0.35       -2.06      4.92 o 
  -5   0  10        0.61       -4.69      4.69 o 
  -4   0  10      171.20      162.07     10.71 o 
  -3   0  10      615.63      643.48     17.79 o 
  -2   0  10       13.30        6.70      4.24 o 
  -1   0  10       21.19       23.82      4.47 o 
   0   0  10      117.81      127.22      5.97 o 
   1   0  10       49.83       46.39      6.53 o 
   2   0  10       73.28       69.13      5.84 o 
   3   0  10       25.86       22.27      3.89 o 
   4   0  10      128.05      132.21      8.42 o 
   5   0  10        5.33        6.53      4.06 o 
   6   0  10        8.62       10.53      4.01 o 
   7   0  10        0.01       -5.21      5.21 o 
   8   0  10       19.54        7.79      6.93 o 
   9   0  10       83.30       82.18      9.45 o 
  -7   1  10       29.15       34.93      7.16 o 
  -6   1  10        0.28       -3.15      4.92 o 
  -5   1  10        5.57       -1.43      4.64 o 
  -4   1  10        7.95       18.55      5.10 o 
  -3   1  10        7.65       13.80      3.61 o 
  -2   1  10        0.11        0.00      3.55 o 
  -1   1  10       57.73       66.20      5.44 o 
   0   1  10       51.42       49.35      3.62 o 
   1   1  10       87.16       77.72      6.36 o 
   2   1  10       41.49       43.23      4.98 o 
   3   1  10       41.39       44.89      4.64 o 
   4   1  10       69.10       74.05      6.07 o 
   5   1  10       39.47       37.74      5.84 o 
   6   1  10       21.16       23.13      4.70 o 
   7   1  10        0.05        3.15      4.29 o 
   8   1  10       28.16       15.00      7.04 o 
   9   1  10       42.35       31.26      8.25 o 
  10   1  10       54.52       42.95      9.10 o 
  -7   2  10        0.39        0.57      4.87 o 
  -6   2  10       11.41        6.41      5.73 o 
  -5   2  10       20.91       17.75      5.38 o 
  -4   2  10       14.51       17.69      4.35 o 
  -3   2  10        8.37       15.23      3.78 o 
  -2   2  10       75.81       63.28      6.01 o 
  -1   2  10       52.25       52.80      5.67 o 
   0   2  10        0.19        2.18      3.61 o 
   1   2  10      258.63      270.46     10.49 o 
   2   2  10       13.79       12.88      3.95 o 
   3   2  10        6.59       10.76      3.55 o 
   4   2  10      199.58      194.72      9.46 o 
   5   2  10       15.33       16.32      4.58 o 
   6   2  10      193.48      210.91     10.31 o 
   7   2  10        0.06       -3.95      4.87 o 
   8   2  10        2.89        6.36      5.73 o 
   9   2  10      332.76      305.43     15.82 o 
  10   2  10       29.48       21.87      8.13 o 
  -7   3  10        0.75       -3.72      5.44 o 
  -6   3  10        0.61        4.98      5.32 o 
  -5   3  10        6.86       12.94      4.64 o 
  -4   3  10       50.86       35.39      6.76 o 
  -3   3  10       10.10        8.13      4.35 o 
  -2   3  10        9.96       14.83      4.69 o 
  -1   3  10        0.03        1.37      2.75 o 
   0   3  10       90.43       85.36      5.67 o 
   1   3  10        1.46       -1.26      3.32 o 
   2   3  10      322.52      317.32     11.24 o 
   3   3  10       28.32       27.26      4.52 o 
   4   3  10      157.88      164.37      8.94 o 
   5   3  10        0.02       -1.43      3.26 o 
   6   3  10      161.91      143.45      9.57 o 
   7   3  10        6.28        3.49      4.69 o 
   8   3  10       31.98       21.24      6.30 o 
   9   3  10        5.16       -2.69      5.90 o 
  10   3  10       11.07        1.77      8.47 o 
  -6   4  10        1.56       -2.92      4.98 o 
  -5   4  10        0.00        1.55      4.69 o 
  -4   4  10        2.22       -3.78      4.29 o 
  -3   4  10      106.95      109.17      8.65 o 
  -2   4  10        0.21        0.80      3.21 o 
  -1   4  10      115.31      117.31      7.90 o 
   0   4  10      146.75      150.31     15.58 o 
   1   4  10       45.80       44.90      4.75 o 
   2   4  10      160.94      168.16      8.71 o 
   3   4  10       63.07       51.89      5.78 o 
   4   4  10        0.00        4.18      3.21 o 
   5   4  10        0.79        2.58      3.84 o 
   6   4  10      158.78      138.52      9.80 o 
   7   4  10        3.87        2.63      4.18 o 
   8   4  10       49.03       50.79      7.16 o 
   9   4  10        2.88        1.60      4.24 o 
  10   4  10        1.23       10.13      5.21 o 
  -6   5  10       21.87       32.46      7.50 o 
  -5   5  10        0.39       -4.98      5.32 o 
  -4   5  10       55.87       47.13      7.04 o 
  -3   5  10        0.49       -4.69      4.69 o 
  -2   5  10        4.08        2.12      4.81 o 
  -1   5  10      108.78       98.06      7.90 o 
   0   5  10       41.62       43.23      7.19 o 
   1   5  10      105.97      102.82      7.10 o 
   2   5  10        5.03        5.90      3.03 o 
   3   5  10       11.34       13.68      3.49 o 
   4   5  10       19.05       19.30      4.24 o 
   5   5  10        8.99       12.31      3.44 o 
   6   5  10       31.74       22.67      5.44 o 
   7   5  10        4.64       10.31      4.06 o 
   8   5  10        3.72       14.26      5.10 o 
   9   5  10       25.80       32.01      6.36 o 
  10   5  10        0.46        2.98      4.35 o 
  -5   6  10       12.12       25.42      6.53 o 
  -4   6  10        5.03       -1.60      5.38 o 
  -3   6  10       15.93       20.15      6.36 o 
  -2   6  10       59.46       58.47      7.56 o 
  -1   6  10      232.11      217.81     11.63 o 
   0   6  10      289.46      278.08      8.89 o 
   1   6  10       12.39       14.14      4.64 o 
   2   6  10      100.55      100.06      7.79 o 
   3   6  10       63.96       52.11      6.47 o 
   4   6  10        0.04       -4.24      4.24 o 
   5   6  10       14.23       14.20      5.04 o 
   6   6  10       24.87       19.01      5.84 o 
   7   6  10        6.61        0.92      4.64 o 
   8   6  10      117.13      123.71     10.42 o 
   9   6  10        1.88       -2.75      5.50 o 
  10   6  10        5.30        6.13      6.30 o 
  -5   7  10        0.93        1.26      6.47 o 
  -4   7  10        0.09       11.62      4.81 o 
  -3   7  10        1.18        2.12      4.64 o 
  -2   7  10       15.20        9.39      5.84 o 
  -1   7  10       36.27       45.64      6.76 o 
   0   7  10       26.81       27.32      4.35 o 
   1   7  10        9.28        4.18      4.98 o 
   2   7  10        6.22        9.45      4.69 o 
   3   7  10      139.86      140.29      9.62 o 
   4   7  10       83.41       84.02      7.27 o 
   5   7  10        3.32        6.07      5.04 o 
   6   7  10        9.49        7.33      4.98 o 
   7   7  10        0.37        7.33      4.24 o 
   8   7  10       29.75       29.60      6.76 o 
   9   7  10        4.58        5.15      6.36 o 
  10   7  10       14.81       18.89      6.36 o 
  -4   8  10        0.06        1.89      5.21 o 
  -3   8  10        4.13       16.83      5.10 o 
  -2   8  10        5.12        8.07      4.47 o 
  -1   8  10        0.69        3.55      4.81 o 
   0   8  10       25.11       19.97      4.49 o 
   1   8  10       18.94       28.17      5.44 o 
   2   8  10      107.45      105.61      8.71 o 
   3   8  10       97.82      102.80      8.48 o 
   4   8  10       71.94       74.62      8.59 o 
   5   8  10        0.77       -1.43      4.64 o 
   6   8  10       35.94       40.71      7.10 o 
   7   8  10       15.96       13.51      5.61 o 
   8   8  10        0.01        0.57      5.32 o 
   9   8  10       10.54       18.66      6.47 o 
  -3   9  10        5.22        3.21      7.44 o 
  -2   9  10        2.26       -4.12      5.95 o 
  -1   9  10        1.04        1.15      5.32 o 
   0   9  10       30.10       27.08      5.20 o 
   1   9  10       52.71       38.25      7.22 o 
   2   9  10       21.46       15.92      6.01 o 
   3   9  10       37.00       33.10      6.07 o 
   4   9  10       31.46       35.33      6.87 o 
   5   9  10        0.00        1.03      4.75 o 
   6   9  10        2.99        6.87      3.95 o 
   7   9  10        1.87        5.55      5.38 o 
   8   9  10        0.31       -0.57      5.21 o 
   9   9  10        3.06       -0.63      5.95 o 
  -1  10  10        8.02        8.02      5.67 o 
   0  10  10        3.56        3.91      6.15 o 
   1  10  10       22.52       30.46      6.76 o 
   2  10  10        0.27       -0.57      5.55 o 
   3  10  10        7.65        3.26      6.41 o 
   4  10  10        1.06       -3.84      5.84 o 
   5  10  10       36.22       40.14      7.50 o 
   6  10  10        5.38       17.23      5.10 o 
   7  10  10        1.05       -4.81      6.36 o 
   8  10  10        0.44        1.89      5.27 o 
   1  11  10        6.36        1.89      6.58 o 
   2  11  10        0.99       13.40      5.50 o 
   3  11  10        1.68       -3.03      5.55 o 
   4  11  10        0.00        0.57      5.15 o 
   5  11  10       10.68        7.96      6.36 o 
   6  11  10        0.00        0.63      5.95 o 
  -4  -7  11        9.24       10.19      6.93 o 
  -3  -7  11        3.97       17.81      5.95 o 
  -2  -7  11        0.90        4.81      4.92 o 
  -1  -7  11        0.05       -5.84      5.84 o 
   0  -7  11       11.31       18.61      4.20 o 
   1  -7  11        0.11       -2.98      5.50 o 
   2  -7  11        7.91       11.05      6.76 o 
   3  -7  11        9.52       10.82      7.16 o 
  -5  -6  11        4.49        2.52      6.41 o 
  -4  -6  11        1.82        0.00      5.21 o 
  -3  -6  11       21.60       14.20      6.81 o 
  -2  -6  11        0.07        7.16      5.10 o 
  -1  -6  11        9.15       11.34      5.67 o 
   0  -6  11        1.51        0.29      3.35 o 
   1  -6  11       14.49        9.28      6.53 o 
   2  -6  11        0.67       -4.47      5.44 o 
   3  -6  11       15.06        8.13      7.73 o 
   4  -6  11       20.01       25.59      6.87 o 
  -6  -5  11        6.44       12.60      6.24 o 
  -5  -5  11        4.81        7.61      5.21 o 
  -4  -5  11        0.00       -3.89      4.64 o 
  -3  -5  11        5.22        2.63      5.61 o 
  -2  -5  11       69.06       60.82      7.73 o 
  -1  -5  11        6.56       -4.92      5.50 o 
   0  -5  11        7.89        7.99      3.72 o 
   1  -5  11       24.73       16.38      6.47 o 
   2  -5  11       17.59       21.36      6.70 o 
   3  -5  11       16.45       22.22      5.78 o 
   4  -5  11       27.82       29.54      6.81 o 
   5  -5  11       10.84        9.50      6.58 o 
   6  -5  11        0.09       -3.21      6.07 o 
  -6  -4  11        2.34        5.44      5.21 o 
  -5  -4  11        9.22       10.59      6.13 o 
  -4  -4  11        1.62        2.06      5.21 o 
  -3  -4  11      155.55      156.44     11.17 o 
  -2  -4  11        0.98        3.26      4.35 o 
  -1  -4  11       28.93       28.34      5.95 o 
   0  -4  11       29.23       27.64      5.41 o 
   1  -4  11       21.66       18.61      5.67 o 
   2  -4  11       26.06       22.33      5.73 o 
   3  -4  11       86.59       93.46      8.70 o 
   4  -4  11       21.00       15.86      5.73 o 
   5  -4  11        1.65        6.53      5.15 o 
   6  -4  11        2.80       -0.57      5.55 o 
   7  -4  11        2.41       13.97      5.95 o 
  -7  -3  11        9.96       14.54      6.93 o 
  -6  -3  11        0.82        4.06      4.75 o 
  -5  -3  11        1.15        0.52      4.35 o 
  -4  -3  11        0.65       -4.47      4.92 o 
  -3  -3  11        6.80       12.54      4.75 o 
  -2  -3  11        5.66        9.28      4.52 o 
  -1  -3  11        8.24        6.81      5.55 o 
   0  -3  11      205.62      204.31     22.37 o 
   1  -3  11       20.18       13.40      5.73 o 
   2  -3  11       28.93       26.51      4.87 o 
   3  -3  11        6.00        5.78      3.95 o 
   4  -3  11        2.15        9.90      3.72 o 
   5  -3  11       17.80       10.59      5.95 o 
   6  -3  11       23.11       17.41      5.84 o 
   7  -3  11        3.19        9.45      5.55 o 
  -7  -2  11        0.18        1.26      5.32 o 
  -6  -2  11        1.34        2.29      4.69 o 
  -5  -2  11        0.49        5.15      4.35 o 
  -4  -2  11        0.24       -0.46      4.35 o 
  -3  -2  11       84.32       74.39      8.08 o 
  -2  -2  11      193.15      193.77     10.89 o 
  -1  -2  11      263.36      280.09     12.49 o 
   0  -2  11      100.13      100.18      5.49 o 
   1  -2  11      127.16      143.78      8.88 o 
   2  -2  11       10.23        4.35      4.64 o 
   3  -2  11       10.52       14.03      3.61 o 
   4  -2  11      196.92      169.02     11.00 o 
   5  -2  11       38.96       47.24      5.96 o 
   6  -2  11       28.35       19.75      6.13 o 
   7  -2  11       15.62        9.96      7.16 o 
   8  -2  11        1.71        8.47      6.18 o 
  -7  -1  11        1.05        6.76      5.38 o 
  -6  -1  11       22.94       19.47      5.90 o 
  -5  -1  11        0.06        1.55      4.01 o 
  -4  -1  11        0.04       -3.26      4.92 o 
  -3  -1  11       81.51       71.59      6.93 o 
  -2  -1  11      385.47      415.54     14.91 o 
  -1  -1  11       20.88       21.36      5.04 o 
   0  -1  11       79.04       91.91      4.90 o 
   1  -1  11       46.43       49.19      6.07 o 
   2  -1  11       12.76       12.65      3.84 o 
   3  -1  11       35.37       29.03      4.70 o 
   4  -1  11        2.78       -3.26      4.35 o 
   5  -1  11       18.54       17.58      4.12 o 
   6  -1  11        0.43        0.00      4.35 o 
   7  -1  11       18.57       20.38      6.81 o 
   8  -1  11        1.10       -1.15      6.24 o 
   9  -1  11        0.63       -1.26      6.13 o 
  -7   0  11       14.58       15.34      8.53 o 
  -6   0  11        0.07       -2.23      5.67 o 
  -5   0  11       15.75       10.08      8.19 o 
  -4   0  11       12.25       12.37      4.58 o 
  -3   0  11      113.13      120.51      9.68 o 
  -2   0  11      596.12      591.93     17.50 o 
  -1   0  11       43.71       30.69      5.27 o 
   0   0  11        1.21        2.25      3.87 o 
   1   0  11       17.46       28.46      4.75 o 
   2   0  11        6.98        4.29      3.66 o 
   3   0  11       16.39       22.79      4.18 o 
   4   0  11        2.70        4.64      3.15 o 
   5   0  11        0.00        0.40      4.12 o 
   6   0  11        2.19       -4.87      4.87 o 
   7   0  11       31.41       23.88      6.64 o 
   8   0  11       87.91      102.45      9.11 o 
   9   0  11        0.62       -4.24      6.07 o 
  -7   1  11       13.83        6.81      7.56 o 
  -6   1  11        0.69       -2.23      5.04 o 
  -5   1  11        0.53        2.00      4.75 o 
  -4   1  11        4.51        5.50      4.06 o 
  -3   1  11      489.77      431.12     15.77 o 
  -2   1  11       81.56       78.69      7.50 o 
  -1   1  11       19.69        6.93      4.29 o 
   0   1  11        3.05        1.69      2.26 o 
   1   1  11        0.44        3.09      2.75 o 
   2   1  11        9.03        5.84      4.29 o 
   3   1  11       29.85       27.77      4.70 o 
   4   1  11        1.42        4.52      3.44 o 
   5   1  11       27.84       25.71      4.58 o 
   6   1  11        0.37        0.00      4.12 o 
   7   1  11        5.11        4.29      5.55 o 
   8   1  11       12.31       16.37      5.78 o 
   9   1  11      110.07      114.03     11.23 o 
  -7   2  11        6.49        6.36      6.13 o 
  -6   2  11       21.20       24.05      6.24 o 
  -5   2  11        5.06       -4.64      4.98 o 
  -4   2  11       38.72       30.92      6.18 o 
  -3   2  11       97.06      104.47      8.25 o 
  -2   2  11        0.78        0.40      3.78 o 
  -1   2  11        3.28        2.58      4.35 o 
   0   2  11      116.70      109.40      5.33 o 
   1   2  11       39.87       39.45      5.44 o 
   2   2  11        7.56        8.59      3.49 o 
   3   2  11      115.32      127.91      8.08 o 
   4   2  11      260.98      255.57     11.29 o 
   5   2  11        5.69       11.05      4.07 o 
   6   2  11       77.25       52.06      7.39 o 
   7   2  11        0.02       -4.92      4.92 o 
   8   2  11        7.36        6.70      5.10 o 
   9   2  11       22.46       31.32      7.67 o 
  10   2  11       18.19        6.30      8.42 o 
  -6   3  11        0.73        1.77      4.69 o 
  -5   3  11        2.36        0.00      5.21 o 
  -4   3  11        2.68        9.68      4.01 o 
  -3   3  11        0.36       10.13      4.01 o 
  -2   3  11        5.33        4.06      4.18 o 
  -1   3  11        4.72        0.74      4.06 o 
   0   3  11        1.55        4.46      2.31 o 
   1   3  11       14.79       21.70      4.12 o 
   2   3  11       27.62       40.65      4.81 o 
   3   3  11       96.63       99.60      7.62 o 
   4   3  11       58.16       62.42      6.24 o 
   5   3  11       19.80       12.94      5.32 o 
   6   3  11       44.75       33.90      5.50 o 
   7   3  11       10.45       15.29      5.50 o 
   8   3  11       11.69       13.74      4.92 o 
   9   3  11       39.19       16.32      8.13 o 
  10   3  11        0.00        8.07      6.64 o 
  -6   4  11        3.56        6.18      6.18 o 
  -5   4  11        5.79        2.81      5.61 o 
  -4   4  11        7.61       10.65      5.50 o 
  -3   4  11       10.64       11.11      4.41 o 
  -2   4  11       12.05       11.91      4.24 o 
  -1   4  11        0.00        3.95      3.84 o 
   0   4  11        4.57        6.60      2.31 o 
   1   4  11        8.71        9.85      3.72 o 
   2   4  11       24.27       21.99      4.52 o 
   3   4  11       80.72       83.90      7.22 o 
   4   4  11       49.85       45.35      5.96 o 
   5   4  11        1.88       -1.60      4.41 o 
   6   4  11      126.90      129.80      9.45 o 
   7   4  11        4.25        0.46      4.69 o 
   8   4  11       51.50       41.23      7.62 o 
   9   4  11        0.07       -1.15      5.44 o 
  10   4  11        1.04        8.07      6.30 o 
  -5   5  11        3.18        8.24      6.36 o 
  -4   5  11        1.31        2.69      4.69 o 
  -3   5  11       49.22       33.33      6.41 o 
  -2   5  11        3.22        2.29      4.52 o 
  -1   5  11       94.52       90.32      8.08 o 
   0   5  11       66.13       66.21      4.92 o 
   1   5  11       27.15       24.28      5.15 o 
   2   5  11       20.86       18.95      4.75 o 
   3   5  11        7.70       12.25      3.55 o 
   4   5  11       17.06       18.89      4.52 o 
   5   5  11       20.09       10.71      5.38 o 
   6   5  11        6.25        3.49      4.87 o 
   7   5  11        1.46        5.21      4.01 o 
   8   5  11       74.61       87.27      8.93 o 
   9   5  11        0.00        2.81      4.75 o 
  10   5  11        5.39        0.63      5.95 o 
  -5   6  11        0.12       -3.15      5.73 o 
  -4   6  11        0.19       -6.07      6.07 o 
  -3   6  11       47.51       60.24      7.27 o 
  -2   6  11        3.41       -4.87      5.10 o 
  -1   6  11      211.61      219.56     11.86 o 
   0   6  11      148.37      153.31      7.15 o 
   1   6  11      452.40      464.85     16.00 o 
   2   6  11        4.61        4.87      4.58 o 
   3   6  11        0.93        0.80      4.47 o 
   4   6  11        0.12       -0.40      4.06 o 
   5   6  11        1.10        3.03      3.72 o 
   6   6  11        8.28        7.79      5.21 o 
   7   6  11        0.58       -2.46      4.52 o 
   8   6  11       27.32       38.19      6.76 o 
   9   6  11        5.40        3.49      6.36 o 
  10   6  11        0.02        4.41      5.84 o 
  -4   7  11        1.71       -3.66      5.61 o 
  -3   7  11        0.98       -5.95      5.95 o 
  -2   7  11        0.59       -1.03      4.75 o 
  -1   7  11        4.73        7.39      4.75 o 
   0   7  11       42.55       48.33     11.88 o 
   1   7  11        4.67        4.47      4.75 o 
   2   7  11      144.07      134.84      9.85 o 
   3   7  11       92.17       84.93      8.08 o 
   4   7  11       72.28       70.27      7.73 o 
   5   7  11        0.25       -0.46      4.35 o 
   6   7  11       10.24        7.21      4.81 o 
   7   7  11        3.53        6.64      5.21 o 
   8   7  11        0.04       -5.44      5.44 o 
   9   7  11        1.69       -5.38      5.78 o 
  -3   8  11        5.72       15.86      6.93 o 
  -2   8  11        0.13        7.39      4.24 o 
  -1   8  11        0.70       -4.81      5.32 o 
   0   8  11       12.79       11.97      3.81 o 
   1   8  11       56.94       71.92      7.62 o 
   2   8  11       36.23       51.19      6.58 o 
   3   8  11      115.87      114.55      9.57 o 
   4   8  11       65.59       60.99      8.07 o 
   5   8  11       37.40       39.97      6.47 o 
   6   8  11        7.53        7.73      5.10 o 
   7   8  11        4.62       19.52      4.58 o 
   8   8  11        0.28       -5.44      5.44 o 
   9   8  11        0.06        4.35      4.87 o 
  -2   9  11       15.60       24.22      7.39 o 
  -1   9  11        0.15       -1.77      5.10 o 
   0   9  11        8.81       13.79      3.64 o 
   1   9  11        2.40       -5.95      5.95 o 
   2   9  11       16.54       14.66      4.92 o 
   3   9  11        8.84        5.21      4.87 o 
   4   9  11       12.25       10.42      6.18 o 
   5   9  11        0.85        9.62      4.35 o 
   6   9  11       26.30       23.76      6.81 o 
   7   9  11        0.81        4.64      4.12 o 
   8   9  11        1.52       -4.29      5.15 o 
   0  10  11        1.99       11.39      3.97 o 
   1  10  11        3.31        8.82      5.10 o 
   2  10  11       12.41        5.21      6.53 o 
   3  10  11        2.33       10.82      5.04 o 
   4  10  11        3.34       -6.24      6.24 o 
   5  10  11       22.33       25.48      6.87 o 
   6  10  11        4.75        0.00      5.67 o 
   7  10  11        5.00        7.44      6.30 o 
   2  11  11        0.00       -6.76      6.76 o 
   3  11  11        3.78       -0.63      5.27 o 
   4  11  11        2.52        4.35      5.55 o 
   5  11  11        0.30        4.41      5.38 o 
  -1  -7  12        2.47       11.39      6.01 o 
   0  -7  12        6.99       16.70      5.70 o 
  -4  -6  12        0.35        1.89      5.95 o 
  -3  -6  12        1.15        1.83      5.27 o 
  -2  -6  12       18.57       23.13      5.55 o 
  -1  -6  12       14.86       12.25      7.10 o 
   0  -6  12        0.10       -3.76      3.95 o 
   1  -6  12        0.12        8.19      4.41 o 
   2  -6  12        6.29        1.20      5.73 o 
   3  -6  12        5.30        3.72      7.16 o 
  -5  -5  12        0.02       -5.61      5.61 o 
  -4  -5  12        0.03       -5.55      5.55 o 
  -3  -5  12        0.84       -5.15      5.15 o 
  -2  -5  12        0.03       -0.57      4.81 o 
  -1  -5  12        7.99        2.69      5.84 o 
   0  -5  12       12.24       13.52      4.81 o 
   1  -5  12       67.50       68.32      9.05 o 
   2  -5  12       14.58       21.41      5.78 o 
   3  -5  12       10.62        5.67      6.36 o 
   4  -5  12       24.34       41.11      7.10 o 
   5  -5  12       21.89       27.71      7.44 o 
  -5  -4  12        1.89        4.24      5.95 o 
  -4  -4  12        0.96        6.76      6.36 o 
  -3  -4  12        0.72       -2.12      5.15 o 
  -2  -4  12       37.31       42.60      7.21 o 
  -1  -4  12       18.79       30.46      5.10 o 
   0  -4  12        0.10       -2.75      3.54 o 
   1  -4  12        3.00        0.52      4.75 o 
   2  -4  12        5.74       10.59      4.69 o 
   3  -4  12       30.76       24.05      6.76 o 
   4  -4  12        6.69        3.26      5.38 o 
   5  -4  12        0.49       -2.35      5.38 o 
   6  -4  12        9.76       24.91      5.84 o 
  -6  -3  12       14.04       11.85      7.04 o 
  -5  -3  12        2.70        1.72      5.38 o 
  -4  -3  12        5.63        5.38      6.01 o 
  -3  -3  12        0.01        5.55      4.29 o 
  -2  -3  12       75.01       55.09      8.02 o 
  -1  -3  12       45.53       51.88      6.70 o 
   0  -3  12       86.84      103.25      6.30 o 
   1  -3  12       37.58       30.35      6.47 o 
   2  -3  12       30.63       30.40      5.61 o 
   3  -3  12        0.75       -2.40      4.64 o 
   4  -3  12       14.04       28.97      5.61 o 
   5  -3  12       17.68       20.50      5.95 o 
   6  -3  12        4.61       -6.64      6.64 o 
   7  -3  12        7.14        6.87      6.07 o 
  -6  -2  12        4.63        1.20      5.67 o 
  -5  -2  12        7.84       14.03      5.32 o 
  -4  -2  12        8.39        9.33      5.67 o 
  -3  -2  12        8.29       12.60      4.18 o 
  -2  -2  12       43.00       43.69      6.93 o 
  -1  -2  12      221.16      218.43     11.86 o 
   0  -2  12      179.72      169.02      7.72 o 
   1  -2  12        0.58       -2.18      4.64 o 
   2  -2  12       61.43       58.07      6.70 o 
   3  -2  12      125.16      130.94      9.91 o 
   4  -2  12       20.76       17.52      6.30 o 
   5  -2  12        7.60       10.08      4.98 o 
   6  -2  12        0.04        0.00      5.61 o 
   7  -2  12        6.73       -5.27      6.53 o 
  -6  -1  12       26.96       33.55      7.21 o 
  -5  -1  12        1.30        2.18      5.67 o 
  -4  -1  12        0.07       -1.55      5.21 o 
  -3  -1  12        4.80        7.04      3.72 o 
  -2  -1  12        1.25        8.87      5.04 o 
  -1  -1  12        4.70        0.86      5.10 o 
   0  -1  12       22.14       25.92      3.62 o 
   1  -1  12      105.35       98.69      8.19 o 
   2  -1  12        0.57       -4.12      4.47 o 
   3  -1  12       13.21       11.91      4.98 o 
   4  -1  12       88.03       72.73      7.96 o 
   5  -1  12       43.62       48.90      6.41 o 
   6  -1  12        5.41        4.58      5.21 o 
   7  -1  12       12.64       12.20      5.04 o 
   8  -1  12        0.83        3.61      6.13 o 
  -6   0  12        2.16       11.34      5.10 o 
  -5   0  12        3.09       -6.76      6.76 o 
  -4   0  12        2.70       -2.52      5.10 o 
  -3   0  12        0.01        4.18      4.01 o 
  -2   0  12      183.80      173.71     10.54 o 
  -1   0  12       25.40       20.15      6.47 o 
   0   0  12      197.00      195.20      7.88 o 
   1   0  12       10.28        1.55      4.35 o 
   2   0  12       35.55       36.30      5.33 o 
   3   0  12        8.20        6.07      4.18 o 
   4   0  12        4.79        4.69      4.01 o 
   5   0  12        4.36        1.37      4.64 o 
   6   0  12       17.95       16.09      5.38 o 
   7   0  12        5.69        4.75      5.44 o 
   8   0  12        7.49       -7.04      7.04 o 
   9   0  12        4.97       12.71      6.30 o 
  -6   1  12        0.68       -1.83      5.21 o 
  -5   1  12       20.47       26.28      6.01 o 
  -4   1  12       74.15       71.64      8.02 o 
  -3   1  12       32.32       41.11      6.36 o 
  -2   1  12      293.29      294.03     13.53 o 
  -1   1  12       47.02       55.66      7.27 o 
   0   1  12        3.98        0.25      6.84 o 
   1   1  12        0.18       -2.29      3.38 o 
   2   1  12       92.86       82.19      7.16 o 
   3   1  12       80.52       88.14      7.04 o 
   4   1  12       11.57       10.25      4.07 o 
   5   1  12       12.80        7.44      5.44 o 
   6   1  12        4.64       11.74      4.75 o 
   7   1  12       14.61       11.74      6.47 o 
   8   1  12        8.42       12.88      6.53 o 
   9   1  12        4.42       12.88      5.73 o 
  -6   2  12        5.16       -1.20      7.16 o 
  -5   2  12        0.00       13.91      4.12 o 
  -4   2  12       36.61       21.87      6.36 o 
  -3   2  12      212.25      211.99     11.75 o 
  -2   2  12       15.24       22.16      4.92 o 
  -1   2  12        0.62       -0.80      3.55 o 
   0   2  12      145.89      142.83      8.22 o 
   1   2  12       43.20       41.23      5.90 o 
   2   2  12       17.08       23.59      4.52 o 
   3   2  12       15.99        6.24      4.81 o 
   4   2  12       39.25       37.56      5.55 o 
   5   2  12       29.58       30.35      5.73 o 
   6   2  12        0.46        2.75      4.92 o 
   7   2  12        5.63        5.50      5.32 o 
   8   2  12        8.03       -0.52      6.07 o 
   9   2  12       24.89       17.98      7.79 o 
  -6   3  12        0.07        7.56      5.32 o 
  -5   3  12        1.51        4.58      4.92 o 
  -4   3  12        0.25        6.30      4.24 o 
  -3   3  12       48.08       49.99      6.99 o 
  -2   3  12        5.28        1.77      4.01 o 
  -1   3  12       67.41       58.13      6.64 o 
   0   3  12       24.37       17.73      3.52 o 
   1   3  12        7.20        4.24      4.35 o 
   2   3  12       18.26       14.26      4.24 o 
   3   3  12        2.88       -3.49      4.35 o 
   4   3  12       68.22       60.19      6.99 o 
   5   3  12        0.14       -2.58      4.64 o 
   6   3  12      172.77      174.67     11.17 o 
   7   3  12       19.03       18.72      5.84 o 
   8   3  12       25.20       16.66      7.21 o 
   9   3  12        0.00       -5.90      6.18 o 
  -5   4  12        0.68       10.13      5.04 o 
  -4   4  12        3.93       -2.18      5.04 o 
  -3   4  12        2.06        2.98      3.49 o 
  -2   4  12        0.82       -0.92      3.89 o 
  -1   4  12       69.93       68.21      7.39 o 
   0   4  12       25.79       18.20      4.62 o 
   1   4  12       10.02        6.41      4.35 o 
   2   4  12       82.15       87.85      7.85 o 
   3   4  12       10.10       10.76      4.29 o 
   4   4  12        4.55        6.18      4.75 o 
   5   4  12       68.00       75.48      7.04 o 
   6   4  12        8.94        0.00      5.15 o 
   7   4  12        0.28       -4.47      5.38 o 
   8   4  12       71.06       74.22      8.76 o 
   9   4  12        1.07        0.57      5.44 o 
  -5   5  12        4.53        6.24      6.24 o 
  -4   5  12       19.34       38.88      6.76 o 
  -3   5  12        0.00       -1.60      4.35 o 
  -2   5  12       39.92       32.24      6.76 o 
  -1   5  12        8.85        3.21      5.04 o 
   0   5  12       31.59       29.79      6.53 o 
   1   5  12      152.69      163.15      9.91 o 
   2   5  12       14.30        4.98      4.87 o 
   3   5  12        0.96        1.26      3.32 o 
   4   5  12       11.49       15.75      4.07 o 
   5   5  12       45.69       47.47      6.76 o 
   6   5  12        0.21        1.89      4.41 o 
   7   5  12        0.36        2.52      4.06 o 
   8   5  12       13.61       10.88      6.30 o 
   9   5  12        0.53        7.73      5.84 o 
  -4   6  12        5.23       10.88      5.38 o 
  -3   6  12       12.70       18.44      5.55 o 
  -2   6  12        6.48        5.73      5.21 o 
  -1   6  12        1.13       -4.98      4.98 o 
   0   6  12       12.39       17.62      4.45 o 
   1   6  12      122.00      132.83     10.31 o 
   2   6  12      136.88      133.01      9.57 o 
   3   6  12      186.00      174.68     10.60 o 
   4   6  12       46.35       43.35      6.87 o 
   5   6  12        1.08       -4.98      4.98 o 
   6   6  12        2.15        3.38      5.10 o 
   7   6  12        0.36        4.64      4.98 o 
   8   6  12       12.33       16.72      6.13 o 
   9   6  12        0.00       -0.57      5.90 o 
  -3   7  12        6.76        4.81      5.38 o 
  -2   7  12        0.12        7.79      5.15 o 
  -1   7  12        7.03        2.12      5.55 o 
   0   7  12       34.29       38.76      5.06 o 
   1   7  12       35.59       25.94      7.62 o 
   2   7  12       69.17       71.53      7.39 o 
   3   7  12        0.09       -0.92      4.41 o 
   4   7  12        1.03       -3.78      5.78 o 
   5   7  12       28.57       21.99      6.18 o 
   6   7  12       58.98       55.14      7.50 o 
   7   7  12        2.96       -1.60      5.84 o 
   8   7  12       10.03       21.36      6.18 o 
   9   7  12        3.22       -3.72      7.16 o 
  -2   8  12        1.59       -6.24      6.24 o 
  -1   8  12        0.70       -1.15      5.15 o 
   0   8  12       34.86       29.01      5.41 o 
   1   8  12        1.85       -5.55      5.55 o 
   2   8  12        1.92       -2.00      5.50 o 
   3   8  12       60.17       58.07      7.96 o 
   4   8  12       87.06       78.40      9.22 o 
   5   8  12       49.86       53.14      7.84 o 
   6   8  12       12.37        3.26      5.32 o 
   7   8  12        0.67       -2.29      5.44 o 
   8   8  12        3.17        1.83      5.84 o 
  -1   9  12        2.84        9.85      5.38 o 
   0   9  12       13.31        3.78      4.74 o 
   1   9  12        3.53        8.47      5.10 o 
   2   9  12       21.95       25.99      6.76 o 
   3   9  12       20.61       23.02      6.41 o 
   4   9  12        0.11        0.00      5.84 o 
   5   9  12       27.87       22.39      7.33 o 
   6   9  12        3.88       -2.92      6.53 o 
   7   9  12        2.89       -2.40      6.81 o 
   8   9  12        0.01       -0.63      5.78 o 
   1  10  12        1.04        1.26      6.30 o 
   2  10  12        6.58       17.52      5.67 o 
   3  10  12       22.57       34.58      7.10 o 
   4  10  12        0.85        2.98      6.18 o 
   5  10  12        0.00       -6.01      6.01 o 
   6  10  12        1.23       -2.46      6.13 o 
  -1  -6  13        0.08       -1.89      5.44 o 
   0  -6  13        1.55        7.15      6.27 o 
   1  -6  13        5.40       11.34      5.78 o 
  -3  -5  13        1.08       -1.26      4.69 o 
  -2  -5  13        6.61       10.71      5.04 o 
  -1  -5  13        5.42       -6.13      6.13 o 
   0  -5  13       26.16       31.26      4.65 o 
   1  -5  13        1.44        2.35      5.67 o 
   2  -5  13        0.60       -3.55      4.81 o 
   3  -5  13        8.58        7.33      6.36 o 
   4  -5  13       15.21       12.08      6.99 o 
  -4  -4  13        0.00        9.79      5.10 o 
  -3  -4  13       20.22       22.67      7.33 o 
  -2  -4  13        0.95        0.57      4.98 o 
  -1  -4  13       28.89       27.77      6.47 o 
   0  -4  13       13.84       11.96      5.38 o 
   1  -4  13       47.95       39.91      7.73 o 
   2  -4  13        6.35        6.01      5.50 o 
   3  -4  13       18.28       20.90      6.36 o 
   4  -4  13       35.11       40.71      7.16 o 
   5  -4  13        5.11        8.70      5.78 o 
  -5  -3  13       17.42       32.46      6.93 o 
  -4  -3  13        4.29        2.35      5.10 o 
  -3  -3  13        3.71       14.37      5.95 o 
  -2  -3  13        1.02        2.12      4.41 o 
  -1  -3  13        3.68        4.12      5.78 o 
   0  -3  13       16.69       16.38      4.61 o 
   1  -3  13       39.30       50.33      7.39 o 
   2  -3  13        0.17        0.52      5.04 o 
   3  -3  13        1.11        4.18      5.38 o 
   4  -3  13       12.56        4.92      6.07 o 
   5  -3  13        1.68       -5.61      5.61 o 
   6  -3  13        0.68        0.63      6.64 o 
  -5  -2  13        0.30       -5.44      6.01 o 
  -4  -2  13       33.39       30.52      7.04 o 
  -3  -2  13        0.02       -1.09      4.06 o 
  -2  -2  13        0.72        8.07      5.21 o 
  -1  -2  13       54.51       49.13      7.16 o 
   0  -2  13       86.68       80.88      5.99 o 
   1  -2  13      395.57      407.69     16.28 o 
   2  -2  13       10.65        7.16      5.67 o 
   3  -2  13        0.07        7.39      4.92 o 
   4  -2  13       15.18       22.62      5.55 o 
   5  -2  13       22.61       21.18      5.55 o 
   6  -2  13       16.19       22.62      6.30 o 
   7  -2  13        0.35       -4.35      6.47 o 
  -5  -1  13        0.80       17.81      4.81 o 
  -4  -1  13        2.08        4.41      4.92 o 
  -3  -1  13        5.27        5.15      5.32 o 
  -2  -1  13        7.16        8.76      5.04 o 
  -1  -1  13      104.05       94.39      8.93 o 
   0  -1  13      173.67      167.50     10.23 o 
   1  -1  13        9.64        7.21      5.04 o 
   2  -1  13       20.05       16.83      5.67 o 
   3  -1  13       30.15       27.48      5.78 o 
   4  -1  13        3.40       -1.95      4.52 o 
   5  -1  13        2.99       -5.15      5.55 o 
   6  -1  13        0.02       -1.09      5.50 o 
   7  -1  13        0.58        2.35      5.38 o 
  -5   0  13       19.05       27.14      6.24 o 
  -4   0  13        3.36        3.26      7.90 o 
  -3   0  13       12.56       10.65      5.32 o 
  -2   0  13       36.79       34.81      6.64 o 
  -1   0  13       49.75       55.95      6.47 o 
   0   0  13      123.10      124.46      7.72 o 
   1   0  13       21.36       22.56      5.50 o 
   2   0  13       31.11       23.53      6.41 o 
   3   0  13        6.43        2.23      5.21 o 
   4   0  13        0.33        3.72      3.84 o 
   5   0  13       20.38       23.53      6.24 o 
   6   0  13        2.08        3.15      4.81 o 
   7   0  13        0.49       -5.67      5.78 o 
   8   0  13        0.00       -2.46      5.50 o 
  -5   1  13        0.01       -1.77      6.53 o 
  -4   1  13       11.38       10.88      5.84 o 
  -3   1  13       13.30       16.66      6.58 o 
  -2   1  13       60.83       61.04      7.44 o 
  -1   1  13      122.09      127.56      9.34 o 
   0   1  13      111.91      117.98     11.25 o 
   1   1  13       13.31        9.79      4.52 o 
   2   1  13       41.09       37.85      6.24 o 
   3   1  13       43.72       43.35      6.18 o 
   4   1  13       43.57       47.70      6.76 o 
   5   1  13       15.66       17.52      4.81 o 
   6   1  13        4.17       11.16      4.58 o 
   7   1  13        0.04       -1.09      4.75 o 
   8   1  13        0.05       -3.55      5.21 o 
  -5   2  13        0.09        5.38      4.98 o 
  -4   2  13        3.24        2.18      5.15 o 
  -3   2  13       38.12       46.44      6.64 o 
  -2   2  13        6.96        6.64      4.58 o 
  -1   2  13       99.92       99.60      8.93 o 
   0   2  13        0.34        0.19      2.65 o 
   1   2  13       26.19       21.53      5.50 o 
   2   2  13       19.01       17.23      4.70 o 
   3   2  13       13.41        8.99      4.64 o 
   4   2  13       45.15       40.20      6.24 o 
   5   2  13       13.00       14.89      4.87 o 
   6   2  13      116.70      131.68      9.74 o 
   7   2  13        0.71        3.21      4.52 o 
   8   2  13        0.00       -5.90      5.90 o 
   9   2  13        1.72        1.89      6.30 o 
  -5   3  13        2.21        1.26      5.27 o 
  -4   3  13        3.29       -1.15      5.50 o 
  -3   3  13        4.79        4.18      4.81 o 
  -2   3  13        0.34        0.97      4.18 o 
  -1   3  13        2.07        1.83      4.29 o 
   0   3  13       48.66       46.00      4.01 o 
   1   3  13       20.33       19.24      5.38 o 
   2   3  13        0.68       -4.52      4.52 o 
   3   3  13       15.49       19.30      4.75 o 
   4   3  13        0.69        7.96      3.61 o 
   5   3  13        2.58        0.00      4.52 o 
   6   3  13       68.28       74.56      8.02 o 
   7   3  13        6.14        4.24      5.67 o 
   8   3  13       36.43       29.09      8.30 o 
   9   3  13        3.31        8.70      5.95 o 
  -5   4  13        5.62       16.55      5.67 o 
  -4   4  13        0.27        0.57      4.81 o 
  -3   4  13        0.25       -3.78      5.10 o 
  -2   4  13        4.49        0.52      5.10 o 
  -1   4  13       16.63        4.29      6.07 o 
   0   4  13       28.10       31.18      3.92 o 
   1   4  13        1.07       -1.32      4.12 o 
   2   4  13       69.08       62.48      7.04 o 
   3   4  13        0.00       -2.18      4.01 o 
   4   4  13       41.88       36.25      6.24 o 
   5   4  13        2.85        6.53      4.35 o 
   6   4  13       61.07       50.28      7.56 o 
   7   4  13        0.07       -2.12      5.38 o 
   8   4  13       57.59       60.35      8.19 o 
   9   4  13        1.32        6.18      5.78 o 
  -4   5  13        4.71       15.92      6.07 o 
  -3   5  13        9.34       14.14      6.36 o 
  -2   5  13        2.16        5.78      4.98 o 
  -1   5  13       68.80       80.40      8.13 o 
   0   5  13        5.46        1.64      3.41 o 
   1   5  13        1.55       -5.21      5.21 o 
   2   5  13       85.95      100.11      8.48 o 
   3   5  13        0.54        0.46      4.01 o 
   4   5  13       46.83       58.98      6.64 o 
   5   5  13        3.57        3.32      4.69 o 
   6   5  13        0.10       10.02      3.95 o 
   7   5  13        0.01        0.52      5.10 o 
   8   5  13       42.51       48.90      7.73 o 
   9   5  13        0.70        5.61      5.61 o 
  -3   6  13        1.26       -4.75      5.21 o 
  -2   6  13        4.56        1.66      4.41 o 
  -1   6  13        3.12        7.90      5.38 o 
   0   6  13       18.21       13.03      4.41 o 
   1   6  13        0.46        6.76      4.81 o 
   2   6  13       18.81       25.59      6.07 o 
   3   6  13      134.17      155.86     10.42 o 
   4   6  13       17.63       21.13      5.78 o 
   5   6  13       10.42       13.40      5.61 o 
   6   6  13        0.92       -5.04      5.04 o 
   7   6  13        1.89       12.65      4.98 o 
   8   6  13       28.59       22.33      7.39 o 
   9   6  13        1.90        0.63      6.41 o 
  -3   7  13        9.90        2.52      7.10 o 
  -2   7  13        7.21       17.23      5.61 o 
  -1   7  13       29.79       42.03      7.84 o 
   0   7  13        6.88       10.77      3.84 o 
   1   7  13       20.55       22.67      6.36 o 
   2   7  13       35.59       38.36      7.50 o 
   3   7  13        2.40       -0.52      5.61 o 
   4   7  13       78.33       91.86      9.05 o 
   5   7  13      181.61      178.11     12.43 o 
   6   7  13        3.32        2.18      6.98 o 
   7   7  13        0.09       14.26      5.61 o 
   8   7  13        4.21       13.34      6.07 o 
  -2   8  13        1.42        5.10      5.27 o 
  -1   8  13        0.39        3.61      5.73 o 
   0   8  13        2.00        5.72      6.61 o 
   1   8  13       21.88        8.30      6.01 o 
   2   8  13        0.59        6.53      5.61 o 
   3   8  13        6.94        9.16      5.38 o 
   4   8  13        3.34        8.13      5.38 o 
   5   8  13       24.00       29.77      6.76 o 
   6   8  13       76.29       71.93      9.39 o 
   7   8  13        0.52       -2.98      6.24 o 
   8   8  13        0.13        7.56      5.15 o 
   0   9  13        3.41        4.06      9.62 o 
   1   9  13        1.92       -2.40      5.73 o 
   2   9  13       15.91        7.61      7.04 o 
   3   9  13        5.41       -1.15      6.13 o 
   4   9  13       13.60       19.12      5.78 o 
   5   9  13       11.76       10.59      5.78 o 
   6   9  13       27.74       17.01      7.67 o 
   7   9  13        0.11       -3.15      6.24 o 
   2  10  13        8.13        0.63      6.41 o 
   3  10  13       14.88       -0.63      8.07 o 
   4  10  13       12.71       21.93      6.30 o 
   5  10  13        0.40       -2.52      6.07 o 
  -1  -5  14        1.23        4.41      4.69 o 
   0  -5  14        1.59       -4.16      4.16 o 
   1  -5  14        0.08        1.89      5.67 o 
   2  -5  14        1.54       -5.10      6.58 o 
  -3  -4  14        0.19        0.00      5.78 o 
  -2  -4  14        0.01       -1.20      5.90 o 
  -1  -4  14        9.48       10.65      6.81 o 
   0  -4  14       50.48       61.74      6.16 o 
   1  -4  14       11.74        4.12      6.13 o 
   2  -4  14        1.33       -0.57      6.81 o 
   3  -4  14        8.59       13.40      5.73 o 
   4  -4  14        5.91        3.15      5.95 o 
  -4  -3  14        2.12        8.87      5.67 o 
  -3  -3  14        0.66        6.01      5.67 o 
  -2  -3  14        0.30        4.06      4.69 o 
  -1  -3  14       16.56        3.38      6.13 o 
   0  -3  14        2.16        6.04      3.54 o 
   1  -3  14       50.97       48.33      7.79 o 
   2  -3  14       42.91       33.33      8.70 o 
   3  -3  14       35.40       45.64      7.67 o 
   4  -3  14       19.18       14.83      6.53 o 
   5  -3  14       25.43       41.05      6.81 o 
  -4  -2  14        0.01        0.00      5.21 o 
  -3  -2  14       12.10       14.49      6.36 o 
  -2  -2  14        1.86        7.16      5.44 o 
  -1  -2  14       17.49       11.74      6.64 o 
   0  -2  14        2.92        7.46      4.44 o 
   1  -2  14       16.81       17.12      5.90 o 
   2  -2  14      106.29      103.26     10.08 o 
   3  -2  14       57.77       59.04      8.36 o 
   4  -2  14        8.33        2.81      5.90 o 
   5  -2  14       22.55       29.83      6.81 o 
   6  -2  14        6.84       -1.26      5.38 o 
  -4  -1  14        0.26        1.20      4.69 o 
  -3  -1  14        0.80        0.00      4.35 o 
  -2  -1  14        0.58       -5.90      5.90 o 
  -1  -1  14       63.95       77.08      8.82 o 
   0  -1  14        0.29        6.25      4.78 o 
   1  -1  14        8.36       15.86      5.61 o 
   2  -1  14        6.16        4.98      5.15 o 
   3  -1  14       72.20       73.42      8.48 o 
   4  -1  14       48.56       39.62      7.84 o 
   5  -1  14        3.58        9.45      5.55 o 
   6  -1  14       21.68       25.94      6.99 o 
   7  -1  14       12.41       10.08      7.04 o 
  -5   0  14        3.88       -6.36      7.04 o 
  -4   0  14       18.59       13.00      7.04 o 
  -3   0  14        0.02        3.32      4.29 o 
  -2   0  14        1.81        0.00      5.27 o 
  -1   0  14        6.92        6.53      5.21 o 
   0   0  14      284.54      289.04     10.82 o 
   1   0  14        1.65        4.81      4.52 o 
   2   0  14       92.10       84.02      9.11 o 
   3   0  14        0.56        4.92      4.92 o 
   4   0  14        5.82       -2.52      5.84 o 
   5   0  14        1.68        1.09      3.95 o 
   6   0  14        6.33        9.05      5.10 o 
   7   0  14        0.42        1.83      5.84 o 
  -5   1  14        0.37        1.26      5.73 o 
  -4   1  14        0.01       -4.69      5.15 o 
  -3   1  14        0.40       12.65      4.47 o 
  -2   1  14       20.07       19.70      6.01 o 
  -1   1  14       15.63       23.70      6.07 o 
   0   1  14      309.95      319.37     10.58 o 
   1   1  14      106.73       98.51      9.56 o 
   2   1  14        0.20       -0.92      5.10 o 
   3   1  14        2.60        2.40      4.47 o 
   4   1  14        1.17        2.98      5.27 o 
   5   1  14        1.56        8.24      5.15 o 
   6   1  14        1.75        6.01      5.15 o 
   7   1  14        0.13        1.15      5.38 o 
   8   1  14        0.02        7.56      5.78 o 
  -4   2  14        2.85        0.57      6.24 o 
  -3   2  14        1.98        6.64      5.44 o 
  -2   2  14        7.52        3.66      6.13 o 
  -1   2  14      207.60      189.64     11.80 o 
   0   2  14        7.49        9.55      3.34 o 
   1   2  14        1.10        3.26      4.58 o 
   2   2  14        2.01        7.39      4.35 o 
   3   2  14        4.20       -2.81      5.50 o 
   4   2  14        2.69        4.35      4.35 o 
   5   2  14        1.70       -5.78      5.78 o 
   6   2  14        1.39       10.65      4.75 o 
   7   2  14        3.62        2.29      6.18 o 
   8   2  14        1.61        1.26      6.64 o 
  -4   3  14        1.98       -0.63      5.73 o 
  -3   3  14        4.49        5.10      4.92 o 
  -2   3  14        2.59        9.05      4.64 o 
  -1   3  14       68.73       73.36      8.53 o 
   0   3  14        2.58       -0.24      2.87 o 
   1   3  14       16.33       13.63      5.27 o 
   2   3  14       13.38       20.50      4.75 o 
   3   3  14       26.01       24.39      5.95 o 
   4   3  14        1.69        6.76      4.12 o 
   5   3  14        1.69       -3.49      4.87 o 
   6   3  14       75.54       73.42      9.62 o 
   7   3  14        3.16        7.33      4.64 o 
   8   3  14       43.23       35.73      7.84 o 
  -4   4  14        2.56        4.41      6.01 o 
  -3   4  14        0.00       10.48      4.92 o 
  -2   4  14       15.10        1.66      7.16 o 
  -1   4  14        9.94        6.70      4.75 o 
   0   4  14        0.09       -3.36      3.36 o 
   1   4  14       31.22       28.34      6.87 o 
   2   4  14       22.37       24.22      5.38 o 
   3   4  14        4.90        6.64      4.98 o 
   4   4  14        2.35        3.89      4.01 o 
   5   4  14        1.04        5.55      4.92 o 
   6   4  14       17.41       15.34      5.95 o 
   7   4  14       24.44       20.84      7.04 o 
   8   4  14       11.57        2.40      6.41 o 
  -3   5  14        3.43        4.87      5.84 o 
  -2   5  14        0.60       -0.57      5.73 o 
  -1   5  14        2.71        6.98      3.55 o 
   0   5  14        6.97        2.41      3.84 o 
   1   5  14        0.00       -4.01      5.67 o 
   2   5  14       10.98        9.33      5.10 o 
   3   5  14        7.22       -0.97      5.04 o 
   4   5  14       21.96       27.94      6.01 o 
   5   5  14       10.98       12.37      5.78 o 
   6   5  14       15.19       12.94      5.61 o 
   7   5  14        8.11        2.29      6.64 o 
   8   5  14       16.95        3.03      7.27 o 
  -3   6  14        5.53        7.67      6.98 o 
  -2   6  14       25.08       32.29      7.44 o 
  -1   6  14        6.04        4.52      5.95 o 
   0   6  14        0.03        1.15      3.78 o 
   1   6  14       22.90       16.72      5.90 o 
   2   6  14       26.33       17.46      6.76 o 
   3   6  14        3.63        8.70      5.44 o 
   4   6  14        1.63       -4.64      6.30 o 
   5   6  14      119.26      120.68     11.11 o 
   6   6  14       12.67        4.41      6.70 o 
   7   6  14        1.94       -2.92      6.07 o 
   8   6  14        6.73       11.16      5.90 o 
  -2   7  14        0.02       -1.89      6.30 o 
  -1   7  14       24.54       26.97      7.27 o 
   0   7  14        3.39       -4.58      4.58 o 
   1   7  14       53.97       50.91      9.22 o 
   2   7  14       27.17       30.92      6.30 o 
   3   7  14       71.27       69.52      8.70 o 
   4   7  14        3.94       -2.18      6.13 o 
   5   7  14        2.82        3.32      6.36 o 
   6   7  14        0.19       -4.58      6.58 o 
   7   7  14       28.80       31.95      7.67 o 
   8   7  14        0.97        0.00      6.64 o 
   0   8  14       11.94       13.74      4.59 o 
   1   8  14        2.16       -0.57      5.95 o 
   2   8  14       12.03       18.49      5.55 o 
   3   8  14        9.59        9.16      6.53 o 
   4   8  14        3.37        1.15      5.32 o 
   5   8  14       50.63       41.57      7.44 o 
   6   8  14       16.36       11.45      7.73 o 
   7   8  14       22.78       39.68      8.24 o 
   1   9  14        0.27       13.97      4.29 o 
   2   9  14       14.51        9.91      7.04 o 
   3   9  14        8.09       -1.20      6.13 o 
   4   9  14        0.59       -0.63      4.69 o 
   5   9  14        1.80        0.00      6.47 o 
   6   9  14       21.16        9.56      7.44 o 
   0  -4  15        0.09        1.26      3.98 o 
   1  -4  15        0.48        4.47      5.67 o 
  -2  -3  15        3.05        0.00      5.73 o 
  -1  -3  15        0.34       -5.61      5.61 o 
   0  -3  15        6.49        9.15      7.21 o 
   1  -3  15        1.31       -4.81      5.61 o 
   2  -3  15        0.19       -3.03      6.30 o 
   3  -3  15       13.14       12.37      6.99 o 
   4  -3  15        0.07        0.63      5.67 o 
  -3  -2  15       12.85       27.08      6.18 o 
  -2  -2  15       10.48       14.49      5.73 o 
  -1  -2  15        6.69       10.48      5.55 o 
   0  -2  15        9.31        9.74      3.99 o 
   1  -2  15        0.55       -2.29      5.78 o 
   2  -2  15        6.71        1.15      6.64 o 
   3  -2  15       44.97       55.43      8.30 o 
   4  -2  15       72.95       80.80      9.96 o 
   5  -2  15        0.61        8.82      4.98 o 
  -3  -1  15       10.03       15.92      6.24 o 
  -2  -1  15        3.55       11.11      5.55 o 
  -1  -1  15        3.74        6.76      6.01 o 
   0  -1  15        0.06       -0.26      3.51 o 
   1  -1  15       40.78       42.43      7.56 o 
   2  -1  15       61.71       82.40      8.70 o 
   3  -1  15        0.12       -5.55      6.70 o 
   4  -1  15       17.17       16.09      6.41 o 
   5  -1  15       62.71       57.55      8.82 o 
   6  -1  15       11.04        8.87      7.33 o 
  -3   0  15        1.91       -0.57      6.07 o 
  -2   0  15        0.11        2.86      4.64 o 
  -1   0  15       10.21        5.50      5.15 o 
   0   0  15        0.40       -4.38      6.63 o 
   1   0  15       41.92       42.09      7.79 o 
   2   0  15       27.48       35.84      7.96 o 
   3   0  15        0.51        0.52      4.75 o 
   4   0  15       18.83       18.72      6.01 o 
   5   0  15        7.29       16.09      5.21 o 
   6   0  15        6.86       12.14      5.84 o 
  -3   1  15        7.79       11.97      5.55 o 
  -2   1  15        0.67       -2.29      5.61 o 
  -1   1  15        7.34       11.91      5.90 o 
   0   1  15       49.86       44.38      5.52 o 
   1   1  15        0.30        7.73      4.81 o 
   2   1  15      139.29      170.29     12.03 o 
   3   1  15        0.03       -4.98      4.98 o 
   4   1  15        6.21       -2.12      5.78 o 
   5   1  15        5.72       -5.04      6.47 o 
   6   1  15        7.34        6.47      5.90 o 
   7   1  15        0.64       -0.63      5.90 o 
  -3   2  15        1.85        4.24      5.55 o 
  -2   2  15       18.91       14.77      6.76 o 
  -1   2  15       23.93       29.77      6.53 o 
   0   2  15       37.86       37.65      5.03 o 
   1   2  15        8.08        5.61      5.73 o 
   2   2  15        7.31       13.23      5.04 o 
   3   2  15        4.29       12.31      4.87 o 
   4   2  15       14.66       15.80      5.61 o 
   5   2  15        1.44        6.01      4.81 o 
   6   2  15       23.68       22.39      7.21 o 
   7   2  15        0.14        0.00      5.15 o 
  -3   3  15        2.94       14.08      4.47 o 
  -2   3  15        4.89        6.36      5.61 o 
  -1   3  15       62.41       61.96      8.25 o 
   0   3  15       14.49       15.56      4.49 o 
   1   3  15        1.09        5.15      4.81 o 
   2   3  15       42.55       49.99      6.64 o 
   3   3  15        8.80       13.34      5.78 o 
   4   3  15        0.02       -1.03      5.38 o 
   5   3  15        0.22        1.60      4.87 o 
   6   3  15       11.32        2.29      6.01 o 
   7   3  15        0.26        1.83      5.78 o 
  -3   4  15        3.36        3.15      5.50 o 
  -2   4  15        1.50       -0.57      5.78 o 
  -1   4  15       17.07       23.59      6.47 o 
   0   4  15        2.96        2.36      3.46 o 
   1   4  15       46.76       38.31      7.39 o 
   2   4  15       14.84       15.00      5.95 o 
   3   4  15        1.06        1.55      4.12 o 
   4   4  15       38.54       48.04      6.87 o 
   5   4  15        4.04       14.71      4.92 o 
   6   4  15       15.98       26.80      6.24 o 
   7   4  15        1.99       -3.61      7.10 o 
  -2   5  15        6.52       10.42      4.92 o 
  -1   5  15        7.74        7.56      4.29 o 
   0   5  15        0.90       11.53      3.35 o 
   1   5  15       59.63       67.69      8.25 o 
   2   5  15        0.80       -1.09      5.50 o 
   3   5  15        1.53        4.81      4.81 o 
   4   5  15        7.22        4.87      5.50 o 
   5   5  15        0.08        2.75      5.21 o 
   6   5  15        0.27       -4.64      5.78 o 
   7   5  15       11.14       10.94      6.81 o 
  -1   6  15        0.97        0.00      4.92 o 
   0   6  15       13.59       20.41      4.53 o 
   1   6  15        1.02       -5.61      5.61 o 
   2   6  15        4.47        3.89      5.95 o 
   3   6  15       22.99       25.94      6.76 o 
   4   6  15       18.48       16.15      6.81 o 
   5   6  15        2.84        2.29      5.73 o 
   6   6  15        6.83        7.10      6.13 o 
   7   6  15        0.02        0.63      6.13 o 
   0   7  15        1.33        1.73      5.21 o 
   1   7  15       23.36       52.28      7.39 o 
   2   7  15        5.65       -0.57      6.98 o 
   3   7  15       24.35       24.85      7.39 o 
   4   7  15       11.76       16.89      6.81 o 
   5   7  15       98.42      104.40     10.82 o 
   6   7  15       18.16       25.08      6.99 o 
   1   8  15        0.95       -2.52      5.67 o 
   2   8  15        7.14        4.29      6.47 o 
   3   8  15        8.05       11.62      5.21 o 
   4   8  15        2.79       -6.70      6.70 o 
   5   8  15        5.70        8.70      5.78 o 
  -1  -2  16        0.00       -5.61      5.61 o 
   0  -2  16        0.11        7.80      3.50 o 
   1  -2  16       11.91       20.44      6.53 o 
   2  -2  16       13.56       15.52      7.16 o 
   3  -2  16        4.29        1.26      6.47 o 
  -2  -1  16       11.51       25.48      6.76 o 
  -1  -1  16        0.29       -1.26      6.36 o 
   0  -1  16        2.49       10.17      3.83 o 
   1  -1  16       41.16       38.02      8.19 o 
   2  -1  16        5.57        6.53      5.44 o 
   3  -1  16       20.79       16.32      7.50 o 
   4  -1  16        8.26        4.35      6.81 o 
  -2   0  16        3.11        0.00      5.50 o 
  -1   0  16        8.21       15.00      5.90 o 
   0   0  16        0.46       -1.70      5.72 o 
   1   0  16       20.67        8.65      6.87 o 
   2   0  16      165.40      210.34     13.23 o 
   3   0  16        0.01       -2.92      6.24 o 
   4   0  16        5.45        5.95      6.36 o 
   5   0  16       13.15       19.87      6.36 o 
  -2   1  16        0.07       -1.26      5.61 o 
  -1   1  16        1.47       -0.57      4.75 o 
   0   1  16        0.00        4.56      3.46 o 
   1   1  16        8.45        3.38      6.64 o 
   2   1  16       36.93       21.93      8.53 o 
   3   1  16       92.35      113.16     10.25 o 
   4   1  16        9.39        7.56      5.15 o 
   5   1  16        2.66       13.28      5.27 o 
   6   1  16        0.17        6.30      5.27 o 
  -2   2  16       20.57       24.73      6.70 o 
  -1   2  16        6.92       14.20      5.44 o 
   0   2  16       11.91       17.73      7.44 o 
   1   2  16       28.33       35.33      6.93 o 
   2   2  16       26.31       27.25      7.10 o 
   3   2  16        0.20        3.95      4.41 o 
   4   2  16       10.09       12.60      6.24 o 
   5   2  16       21.35       10.65      7.67 o 
   6   2  16        2.19       -0.63      6.41 o 
  -2   3  16        0.63        4.41      4.87 o 
  -1   3  16       41.65       29.89      8.82 o 
   0   3  16        0.26        0.32      3.74 o 
   1   3  16       73.12       79.31      9.39 o 
   2   3  16        0.18        1.66      4.81 o 
   3   3  16        0.24        3.89      5.67 o 
   4   3  16        0.05       -5.44      5.44 o 
   5   3  16       12.29       17.00      5.73 o 
   6   3  16        1.43        2.46      5.32 o 
  -1   4  16        0.15        4.29      5.21 o 
   0   4  16        3.40       12.33     10.28 o 
   1   4  16        9.46        0.57      7.27 o 
   2   4  16        4.26        6.18      4.92 o 
   3   4  16        0.99        7.90      5.21 o 
   4   4  16        4.64        9.73      5.61 o 
   5   4  16        3.07       -2.35      5.67 o 
   6   4  16        0.34       -2.46      5.04 o 
  -1   5  16        0.06       -6.13      6.13 o 
   0   5  16        0.28       -1.80      3.60 o 
   1   5  16        5.85        8.82      6.01 o 
   2   5  16       12.17       21.36      5.84 o 
   3   5  16        2.48        1.72      5.38 o 
   4   5  16        5.83       11.05      5.55 o 
   5   5  16        0.04        9.56      5.38 o 
   6   5  16        3.54        3.72      5.50 o 
   0   6  16        6.00        6.58      4.09 o 
   1   6  16        3.92       17.06      5.50 o 
   2   6  16        3.09        3.61      5.50 o 
   3   6  16        3.69       -0.57      5.95 o 
   4   6  16       55.41       74.96      9.73 o 
   5   6  16        6.37       10.99      6.18 o 
   6   6  16       11.05       12.02      7.27 o 
   1   7  16       14.57       16.60      5.90 o 
   2   7  16       16.52       15.63      6.70 o 
   3   7  16        6.61        0.63      6.47 o 
   4   7  16        6.80        2.52      6.41 o 
   5   7  16       44.65       34.24      9.33 o 
   0   0  17        0.80       -0.63      5.67 o 
   1   0  17       31.04       26.40      9.10 o 
   2   0  17        0.83        9.45      6.41 o 
   3   0  17       15.47       13.34      8.13 o 
   0   1  17        0.69        3.41      3.98 o 
   1   1  17        0.09       -2.46      6.13 o 
   2   1  17       49.33       39.91      9.39 o 
   3   1  17        2.40        6.81      6.24 o 
   4   1  17       49.79       58.12      9.05 o 
   0   2  17       21.44       22.16      4.92 o 
   1   2  17        0.00        3.66      5.21 o 
   2   2  17       61.52       57.09      9.62 o 
   3   2  17       19.25       18.89      7.21 o 
   4   2  17        4.10       -7.10      7.10 o 
   0   3  17        0.16        2.38      4.34 o 
   1   3  17       79.64       88.30      9.74 o 
   2   3  17        1.49       -4.87      6.24 o 
   3   3  17        0.31       -4.24      5.55 o 
   4   3  17        0.45        0.00      6.07 o 
   5   3  17        5.06        0.00      6.41 o 
   0   4  17        0.44        9.41      3.35 o 
   1   4  17       15.02       12.42      6.36 o 
   2   4  17        3.68        4.29      5.04 o 
   3   4  17       13.61       19.58      6.24 o 
   4   4  17        0.37       -0.63      7.39 o 
   5   4  17        3.10        2.52      5.95 o 
   1   5  17        5.31       -5.10      5.95 o 
   2   5  17        1.24        4.41      6.18 o 
   3   5  17       34.08       36.82      8.19 o 
   4   5  17        1.20       -6.64      6.64 o 
                                                 
